# Supplementary material for: HiTE: a fast and accurate dynamic boundary adjustment approach for full-length transposable element detection and annotation
Source: Nat Commun. 2024 Jul 2;15:5573. doi: 10.1038/s41467-024-49912-8 (PMC11219922; doi:10.1038/s41467-024-49912-8)
Supplement: Supplementary file 4 — Supplementary Data 1 [file 41467_2024_49912_MOESM4_ESM.xlsx]

## Sheet: novel TIR information
Supplementary Data 1 The information of novel TIR transposons identified by HiTE in rice.
name	terminal tir len	terminal type	copy num	msa file	domain name	TE start	TE end	domain start	domain end
TIR_2	18	novel_terminal	21	TIR_2.blast.bed.fa.maf.fa
TIR_12	175	novel_terminal	2	TIR_12.blast.bed.fa.maf.fa
TIR_14	129	novel_terminal	19	TIR_14.blast.bed.fa.maf.fa
TIR_17	193	novel_terminal	2	TIR_17.blast.bed.fa.maf.fa
TIR_24	280	known_terminal	3	TIR_24.blast.bed.fa.maf.fa
TIR_25	203	known_terminal	3	TIR_25.blast.bed.fa.maf.fa
TIR_26	32	novel_terminal	8	TIR_26.blast.bed.fa.maf.fa
TIR_27	301	known_terminal	2	TIR_27.blast.bed.fa.maf.fa
TIR_29	27	novel_terminal	13	TIR_29.blast.bed.fa.maf.fa
TIR_30	87	novel_terminal	2	TIR_30.blast.bed.fa.maf.fa
TIR_31	79	novel_terminal	6	TIR_31.blast.bed.fa.maf.fa
TIR_32	99	novel_terminal	2	TIR_32.blast.bed.fa.maf.fa
TIR_35	48	novel_terminal	27	TIR_35.blast.bed.fa.maf.fa
TIR_40	15	novel_terminal	2	TIR_40.blast.bed.fa.maf.fa
TIR_44	96	known_terminal	4	TIR_44.blast.bed.fa.maf.fa
TIR_45	162	novel_terminal	2	TIR_45.blast.bed.fa.maf.fa
TIR_46	37	novel_terminal	3	TIR_46.blast.bed.fa.maf.fa
TIR_48	18	novel_terminal	4	TIR_48.blast.bed.fa.maf.fa	hAT-1_LU_tp#DNA/hAT-Ac	2950	1007	42	682
TIR_50	15	novel_terminal	3	TIR_50.blast.bed.fa.maf.fa
TIR_52	75	novel_terminal	2	TIR_52.blast.bed.fa.maf.fa
TIR_56	133	known_terminal	2	TIR_56.blast.bed.fa.maf.fa
TIR_60	45	novel_terminal	42	TIR_60.blast.bed.fa.maf.fa
TIR_62	37	novel_terminal	2	TIR_62.blast.bed.fa.maf.fa
TIR_64	12	novel_terminal	2	TIR_64.blast.bed.fa.maf.fa
TIR_65	128	novel_terminal	3	TIR_65.blast.bed.fa.maf.fa
TIR_71	161	novel_terminal	2	TIR_71.blast.bed.fa.maf.fa
TIR_75	413	known_terminal	29	TIR_75.blast.bed.fa.maf.fa	MuDR1_OS_tp#DNA/MULE-MuDR	6937	4229	1	903
					MuDR-1_BDi_p2#DNA/MULE-MuDR	3220	2143	91	397
TIR_79	301	known_terminal	2	TIR_79.blast.bed.fa.maf.fa
TIR_80	15	novel_terminal	5	TIR_80.blast.bed.fa.maf.fa
TIR_81	392	known_terminal	2	TIR_81.blast.bed.fa.maf.fa
TIR_85	10	known_terminal	17	TIR_85.blast.bed.fa.maf.fa
TIR_87	35	novel_terminal	17	TIR_87.blast.bed.fa.maf.fa
TIR_93	121	known_terminal	3	TIR_93.blast.bed.fa.maf.fa
TIR_94	31	novel_terminal	12	TIR_94.blast.bed.fa.maf.fa
TIR_95	19	novel_terminal	2	TIR_95.blast.bed.fa.maf.fa
TIR_98	121	known_terminal	105	TIR_98.blast.bed.fa.maf.fa
TIR_99	15	novel_terminal	3	TIR_99.blast.bed.fa.maf.fa
TIR_106	143	known_terminal	6	TIR_106.blast.bed.fa.maf.fa
TIR_109	323	known_terminal	9	TIR_109.blast.bed.fa.maf.fa
TIR_110	336	novel_terminal	3	TIR_110.blast.bed.fa.maf.fa
TIR_113	75	novel_terminal	2	TIR_113.blast.bed.fa.maf.fa
TIR_118	15	novel_terminal	2	TIR_118.blast.bed.fa.maf.fa
TIR_120	37	novel_terminal	2	TIR_120.blast.bed.fa.maf.fa
TIR_125	245	known_terminal	2	TIR_125.blast.bed.fa.maf.fa
TIR_131	22	novel_terminal	8	TIR_131.blast.bed.fa.maf.fa
TIR_133	92	known_terminal	2	TIR_133.blast.bed.fa.maf.fa
TIR_135	188	known_terminal	2	TIR_135.blast.bed.fa.maf.fa
TIR_136	14	novel_terminal	2	TIR_136.blast.bed.fa.maf.fa
TIR_140	32	novel_terminal	37	TIR_140.blast.bed.fa.maf.fa
TIR_141	14	novel_terminal	16	TIR_141.blast.bed.fa.maf.fa
TIR_142	134	novel_terminal	2	TIR_142.blast.bed.fa.maf.fa
TIR_143	23	novel_terminal	6	TIR_143.blast.bed.fa.maf.fa
TIR_147	149	known_terminal	2	TIR_147.blast.bed.fa.maf.fa
TIR_148	20	novel_terminal	10	TIR_148.blast.bed.fa.maf.fa
TIR_149	20	novel_terminal	48	TIR_149.blast.bed.fa.maf.fa
TIR_153	15	novel_terminal	18	TIR_153.blast.bed.fa.maf.fa
TIR_154	98	known_terminal	985	TIR_154.blast.bed.fa.maf.fa
TIR_157	29	novel_terminal	2	TIR_157.blast.bed.fa.maf.fa
TIR_165	22	novel_terminal	3	TIR_165.blast.bed.fa.maf.fa
TIR_170	78	novel_terminal	153	TIR_170.blast.bed.fa.maf.fa
TIR_171	47	novel_terminal	4	TIR_171.blast.bed.fa.maf.fa
TIR_172	7	known_terminal	2	TIR_172.blast.bed.fa.maf.fa
TIR_173	32	novel_terminal	5	TIR_173.blast.bed.fa.maf.fa
TIR_178	13	novel_terminal	5	TIR_178.blast.bed.fa.maf.fa
TIR_179	17	novel_terminal	17	TIR_179.blast.bed.fa.maf.fa
TIR_180	312	known_terminal	8	TIR_180.blast.bed.fa.maf.fa
TIR_182	18	novel_terminal	2	TIR_182.blast.bed.fa.maf.fa
TIR_186	10	known_terminal	2	TIR_186.blast.bed.fa.maf.fa
TIR_187	232	known_terminal	5	TIR_187.blast.bed.fa.maf.fa
TIR_188	19	novel_terminal	2	TIR_188.blast.bed.fa.maf.fa
TIR_189	11	novel_terminal	2	TIR_189.blast.bed.fa.maf.fa
TIR_191	53	novel_terminal	11	TIR_191.blast.bed.fa.maf.fa
TIR_192	17	novel_terminal	2	TIR_192.blast.bed.fa.maf.fa
TIR_194	14	novel_terminal	7	TIR_194.blast.bed.fa.maf.fa
TIR_196	32	novel_terminal	2	TIR_196.blast.bed.fa.maf.fa
TIR_198	392	known_terminal	2	TIR_198.blast.bed.fa.maf.fa
TIR_199	15	novel_terminal	2	TIR_199.blast.bed.fa.maf.fa
TIR_200	276	known_terminal	2	TIR_200.blast.bed.fa.maf.fa
TIR_203	222	novel_terminal	2	TIR_203.blast.bed.fa.maf.fa
TIR_206	101	novel_terminal	2	TIR_206.blast.bed.fa.maf.fa
TIR_208	203	known_terminal	2	TIR_208.blast.bed.fa.maf.fa
TIR_209	25	novel_terminal	3	TIR_209.blast.bed.fa.maf.fa
TIR_210	245	novel_terminal	2	TIR_210.blast.bed.fa.maf.fa
TIR_211	97	novel_terminal	3	TIR_211.blast.bed.fa.maf.fa
TIR_212	11	novel_terminal	3	TIR_212.blast.bed.fa.maf.fa
TIR_213	141	known_terminal	2	TIR_213.blast.bed.fa.maf.fa
TIR_216	323	known_terminal	6	TIR_216.blast.bed.fa.maf.fa
TIR_217	298	known_terminal	3	TIR_217.blast.bed.fa.maf.fa
TIR_219	57	novel_terminal	10	TIR_219.blast.bed.fa.maf.fa
TIR_225	20	novel_terminal	12	TIR_225.blast.bed.fa.maf.fa
TIR_226	105	known_terminal	2	TIR_226.blast.bed.fa.maf.fa
TIR_228	18	novel_terminal	19	TIR_228.blast.bed.fa.maf.fa
TIR_230	33	novel_terminal	4	TIR_230.blast.bed.fa.maf.fa
TIR_231	215	known_terminal	2	TIR_231.blast.bed.fa.maf.fa
TIR_232	10	known_terminal	2	TIR_232.blast.bed.fa.maf.fa
TIR_235	23	novel_terminal	16	TIR_235.blast.bed.fa.maf.fa
TIR_236	26	novel_terminal	3	TIR_236.blast.bed.fa.maf.fa
TIR_238	21	novel_terminal	27	TIR_238.blast.bed.fa.maf.fa
TIR_239	8	known_terminal	24	TIR_239.blast.bed.fa.maf.fa
TIR_240	51	novel_terminal	6	TIR_240.blast.bed.fa.maf.fa
TIR_241	96	known_terminal	3	TIR_241.blast.bed.fa.maf.fa
TIR_242	22	novel_terminal	2	TIR_242.blast.bed.fa.maf.fa
TIR_243	146	novel_terminal	2	TIR_243.blast.bed.fa.maf.fa	UN-MUTRIM1#DNA/MULE-MuDR	584	2708	1	716
TIR_247	13	novel_terminal	2	TIR_247.blast.bed.fa.maf.fa
TIR_250	167	known_terminal	2	TIR_250.blast.bed.fa.maf.fa
TIR_256	22	novel_terminal	19	TIR_256.blast.bed.fa.maf.fa
TIR_257	194	known_terminal	2	TIR_257.blast.bed.fa.maf.fa
TIR_258	72	novel_terminal	2	TIR_258.blast.bed.fa.maf.fa
TIR_262	21	novel_terminal	2	TIR_262.blast.bed.fa.maf.fa
TIR_264	17	novel_terminal	2	TIR_264.blast.bed.fa.maf.fa
TIR_265	112	known_terminal	2	TIR_265.blast.bed.fa.maf.fa
TIR_266	253	known_terminal	2	TIR_266.blast.bed.fa.maf.fa
TIR_272	17	novel_terminal	2	TIR_272.blast.bed.fa.maf.fa
TIR_273	15	novel_terminal	2	TIR_273.blast.bed.fa.maf.fa
TIR_274	87	known_terminal	2	TIR_274.blast.bed.fa.maf.fa
TIR_275	31	novel_terminal	2	TIR_275.blast.bed.fa.maf.fa
TIR_276	14	novel_terminal	5	TIR_276.blast.bed.fa.maf.fa
TIR_279	12	novel_terminal	3	TIR_279.blast.bed.fa.maf.fa
TIR_282	12	novel_terminal	2	TIR_282.blast.bed.fa.maf.fa
TIR_283	100	novel_terminal	2	TIR_283.blast.bed.fa.maf.fa
TIR_284	10	known_terminal	2	TIR_284.blast.bed.fa.maf.fa
TIR_286	53	novel_terminal	2	TIR_286.blast.bed.fa.maf.fa
TIR_290	8	known_terminal	19	TIR_290.blast.bed.fa.maf.fa
TIR_296	14	novel_terminal	20	TIR_296.blast.bed.fa.maf.fa
TIR_298	158	known_terminal	2	TIR_298.blast.bed.fa.maf.fa
TIR_301	52	novel_terminal	2	TIR_301.blast.bed.fa.maf.fa
TIR_304	14	novel_terminal	27	TIR_304.blast.bed.fa.maf.fa
TIR_306	17	novel_terminal	2	TIR_306.blast.bed.fa.maf.fa
TIR_307	403	known_terminal	2	TIR_307.blast.bed.fa.maf.fa
TIR_308	38	novel_terminal	3	TIR_308.blast.bed.fa.maf.fa
TIR_310	14	novel_terminal	13	TIR_310.blast.bed.fa.maf.fa
TIR_311	133	novel_terminal	2	TIR_311.blast.bed.fa.maf.fa
TIR_312	119	known_terminal	3	TIR_312.blast.bed.fa.maf.fa
TIR_315	218	known_terminal	55	TIR_315.blast.bed.fa.maf.fa
TIR_317	19	novel_terminal	3	TIR_317.blast.bed.fa.maf.fa
TIR_320	156	known_terminal	2	TIR_320.blast.bed.fa.maf.fa
TIR_323	18	novel_terminal	2	TIR_323.blast.bed.fa.maf.fa
TIR_324	185	known_terminal	2	TIR_324.blast.bed.fa.maf.fa
TIR_325	11	novel_terminal	2	TIR_325.blast.bed.fa.maf.fa
TIR_326	14	novel_terminal	7	TIR_326.blast.bed.fa.maf.fa
TIR_332	116	novel_terminal	2	TIR_332.blast.bed.fa.maf.fa
TIR_333	343	novel_terminal	2	TIR_333.blast.bed.fa.maf.fa
TIR_337	33	novel_terminal	227	TIR_337.blast.bed.fa.maf.fa
TIR_339	13	novel_terminal	35	TIR_339.blast.bed.fa.maf.fa
TIR_344	12	novel_terminal	2	TIR_344.blast.bed.fa.maf.fa
TIR_347	21	novel_terminal	4	TIR_347.blast.bed.fa.maf.fa
TIR_348	14	novel_terminal	3	TIR_348.blast.bed.fa.maf.fa
TIR_349	47	novel_terminal	2	TIR_349.blast.bed.fa.maf.fa
TIR_350	360	novel_terminal	2	TIR_350.blast.bed.fa.maf.fa
TIR_352	13	novel_terminal	23	TIR_352.blast.bed.fa.maf.fa
TIR_354	147	known_terminal	2	TIR_354.blast.bed.fa.maf.fa
TIR_355	126	known_terminal	2	TIR_355.blast.bed.fa.maf.fa
TIR_359	11	novel_terminal	2	TIR_359.blast.bed.fa.maf.fa
TIR_362	173	known_terminal	2	TIR_362.blast.bed.fa.maf.fa
TIR_366	15	novel_terminal	2	TIR_366.blast.bed.fa.maf.fa
TIR_368	54	novel_terminal	7	TIR_368.blast.bed.fa.maf.fa
TIR_369	16	novel_terminal	2	TIR_369.blast.bed.fa.maf.fa
TIR_372	25	novel_terminal	2	TIR_372.blast.bed.fa.maf.fa
TIR_373	377	known_terminal	3	TIR_373.blast.bed.fa.maf.fa
TIR_376	29	novel_terminal	2	TIR_376.blast.bed.fa.maf.fa
TIR_377	151	known_terminal	3	TIR_377.blast.bed.fa.maf.fa
TIR_378	8	known_terminal	2	TIR_378.blast.bed.fa.maf.fa
TIR_379	20	novel_terminal	2	TIR_379.blast.bed.fa.maf.fa
TIR_380	137	known_terminal	2	TIR_380.blast.bed.fa.maf.fa
TIR_382	19	novel_terminal	5	TIR_382.blast.bed.fa.maf.fa
TIR_383	40	novel_terminal	2	TIR_383.blast.bed.fa.maf.fa
TIR_384	10	known_terminal	2	TIR_384.blast.bed.fa.maf.fa
TIR_385	161	known_terminal	2	TIR_385.blast.bed.fa.maf.fa
TIR_386	21	novel_terminal	7	TIR_386.blast.bed.fa.maf.fa
TIR_387	200	novel_terminal	2	TIR_387.blast.bed.fa.maf.fa
TIR_388	29	novel_terminal	4	TIR_388.blast.bed.fa.maf.fa
TIR_389	50	novel_terminal	3	TIR_389.blast.bed.fa.maf.fa
TIR_391	135	known_terminal	4	TIR_391.blast.bed.fa.maf.fa
TIR_392	25	novel_terminal	2	TIR_392.blast.bed.fa.maf.fa
TIR_394	16	novel_terminal	2	TIR_394.blast.bed.fa.maf.fa
TIR_395	19	novel_terminal	85	TIR_395.blast.bed.fa.maf.fa
TIR_397	33	novel_terminal	2	TIR_397.blast.bed.fa.maf.fa
TIR_398	399	novel_terminal	2	TIR_398.blast.bed.fa.maf.fa
TIR_400	96	novel_terminal	2	TIR_400.blast.bed.fa.maf.fa
TIR_401	130	known_terminal	12	TIR_401.blast.bed.fa.maf.fa
TIR_403	245	novel_terminal	23	TIR_403.blast.bed.fa.maf.fa
TIR_404	55	novel_terminal	2	TIR_404.blast.bed.fa.maf.fa
TIR_405	15	novel_terminal	2	TIR_405.blast.bed.fa.maf.fa
TIR_406	131	novel_terminal	2	TIR_406.blast.bed.fa.maf.fa
TIR_407	31	novel_terminal	2	TIR_407.blast.bed.fa.maf.fa
TIR_408	57	novel_terminal	2	TIR_408.blast.bed.fa.maf.fa
TIR_410	112	known_terminal	2	TIR_410.blast.bed.fa.maf.fa
TIR_412	41	novel_terminal	2	TIR_412.blast.bed.fa.maf.fa
TIR_415	45	novel_terminal	58	TIR_415.blast.bed.fa.maf.fa
TIR_417	356	known_terminal	2	TIR_417.blast.bed.fa.maf.fa
TIR_422	163	novel_terminal	2	TIR_422.blast.bed.fa.maf.fa
TIR_423	21	novel_terminal	4	TIR_423.blast.bed.fa.maf.fa
TIR_425	125	known_terminal	2	TIR_425.blast.bed.fa.maf.fa
TIR_427	137	known_terminal	7	TIR_427.blast.bed.fa.maf.fa
TIR_430	18	novel_terminal	2	TIR_430.blast.bed.fa.maf.fa	UN-Mariner-3_OS_tp#DNA/TcMar-Stowaway	2111	3581	106	565
					UN-Mariner-3_OS_tp#DNA/TcMar-Stowaway	379	582	1	68
TIR_432	12	novel_terminal	2	TIR_432.blast.bed.fa.maf.fa
TIR_433	219	known_terminal	2	TIR_433.blast.bed.fa.maf.fa
TIR_434	21	novel_terminal	2	TIR_434.blast.bed.fa.maf.fa
TIR_435	246	novel_terminal	27	TIR_435.blast.bed.fa.maf.fa
TIR_436	130	known_terminal	6	TIR_436.blast.bed.fa.maf.fa
TIR_439	15	novel_terminal	3	TIR_439.blast.bed.fa.maf.fa	HARB-4A_SBi_tp#DNA/PIF-Harbinger	4382	3203	9	396
					HARB-8_SBi_p2#DNA/PIF-Harbinger	3086	2662	1	132
TIR_442	21	novel_terminal	2	TIR_442.blast.bed.fa.maf.fa
TIR_443	288	novel_terminal	3	TIR_443.blast.bed.fa.maf.fa
TIR_446	31	novel_terminal	3	TIR_446.blast.bed.fa.maf.fa
TIR_448	22	novel_terminal	2	TIR_448.blast.bed.fa.maf.fa
TIR_452	17	novel_terminal	4	TIR_452.blast.bed.fa.maf.fa
TIR_454	194	known_terminal	2	TIR_454.blast.bed.fa.maf.fa
TIR_455	14	novel_terminal	2	TIR_455.blast.bed.fa.maf.fa
TIR_456	337	novel_terminal	2	TIR_456.blast.bed.fa.maf.fa
TIR_457	14	novel_terminal	5	TIR_457.blast.bed.fa.maf.fa
TIR_458	14	novel_terminal	2	TIR_458.blast.bed.fa.maf.fa
TIR_460	272	novel_terminal	20	TIR_460.blast.bed.fa.maf.fa
TIR_461	12	novel_terminal	3	TIR_461.blast.bed.fa.maf.fa
TIR_462	340	novel_terminal	2	TIR_462.blast.bed.fa.maf.fa
TIR_466	16	novel_terminal	2	TIR_466.blast.bed.fa.maf.fa
TIR_467	316	novel_terminal	2	TIR_467.blast.bed.fa.maf.fa
TIR_468	21	novel_terminal	3	TIR_468.blast.bed.fa.maf.fa
TIR_469	356	known_terminal	2	TIR_469.blast.bed.fa.maf.fa
TIR_471	11	novel_terminal	2	TIR_471.blast.bed.fa.maf.fa
TIR_472	110	known_terminal	10	TIR_472.blast.bed.fa.maf.fa
TIR_474	98	known_terminal	1135	TIR_474.blast.bed.fa.maf.fa
TIR_476	12	novel_terminal	12	TIR_476.blast.bed.fa.maf.fa
TIR_480	152	known_terminal	2	TIR_480.blast.bed.fa.maf.fa
TIR_481	323	known_terminal	3	TIR_481.blast.bed.fa.maf.fa
TIR_482	271	novel_terminal	4	TIR_482.blast.bed.fa.maf.fa
TIR_485	14	novel_terminal	8	TIR_485.blast.bed.fa.maf.fa
TIR_486	129	novel_terminal	2	TIR_486.blast.bed.fa.maf.fa
TIR_487	17	novel_terminal	3	TIR_487.blast.bed.fa.maf.fa
TIR_488	163	known_terminal	2	TIR_488.blast.bed.fa.maf.fa
TIR_491	194	known_terminal	4	TIR_491.blast.bed.fa.maf.fa
TIR_492	477	known_terminal	2	TIR_492.blast.bed.fa.maf.fa
TIR_493	103	novel_terminal	2	TIR_493.blast.bed.fa.maf.fa
TIR_494	92	known_terminal	3	TIR_494.blast.bed.fa.maf.fa
TIR_499	38	novel_terminal	4	TIR_499.blast.bed.fa.maf.fa
TIR_501	14	novel_terminal	51	TIR_501.blast.bed.fa.maf.fa
TIR_502	33	novel_terminal	2	TIR_502.blast.bed.fa.maf.fa
TIR_503	21	novel_terminal	35	TIR_503.blast.bed.fa.maf.fa
TIR_504	133	novel_terminal	4	TIR_504.blast.bed.fa.maf.fa
TIR_507	329	known_terminal	4	TIR_507.blast.bed.fa.maf.fa
TIR_508	13	novel_terminal	2	TIR_508.blast.bed.fa.maf.fa
TIR_509	15	novel_terminal	3	TIR_509.blast.bed.fa.maf.fa
TIR_511	30	novel_terminal	2	TIR_511.blast.bed.fa.maf.fa
TIR_513	124	known_terminal	3	TIR_513.blast.bed.fa.maf.fa
TIR_514	9	known_terminal	2	TIR_514.blast.bed.fa.maf.fa
TIR_515	12	novel_terminal	2	TIR_515.blast.bed.fa.maf.fa
TIR_518	29	novel_terminal	20	TIR_518.blast.bed.fa.maf.fa
TIR_521	50	novel_terminal	3	TIR_521.blast.bed.fa.maf.fa
TIR_522	13	novel_terminal	2	TIR_522.blast.bed.fa.maf.fa
TIR_523	22	novel_terminal	94	TIR_523.blast.bed.fa.maf.fa
TIR_524	19	novel_terminal	9	TIR_524.blast.bed.fa.maf.fa
TIR_525	155	known_terminal	4	TIR_525.blast.bed.fa.maf.fa
TIR_526	15	novel_terminal	10	TIR_526.blast.bed.fa.maf.fa
TIR_527	64	novel_terminal	2	TIR_527.blast.bed.fa.maf.fa
TIR_528	338	known_terminal	5	TIR_528.blast.bed.fa.maf.fa
TIR_530	28	novel_terminal	9	TIR_530.blast.bed.fa.maf.fa
TIR_532	12	novel_terminal	2	TIR_532.blast.bed.fa.maf.fa
TIR_533	89	known_terminal	779	TIR_533.blast.bed.fa.maf.fa
TIR_534	21	novel_terminal	3	TIR_534.blast.bed.fa.maf.fa
TIR_535	42	novel_terminal	2	TIR_535.blast.bed.fa.maf.fa
TIR_536	148	novel_terminal	2	TIR_536.blast.bed.fa.maf.fa
TIR_537	123	known_terminal	2	TIR_537.blast.bed.fa.maf.fa
TIR_538	338	novel_terminal	5	TIR_538.blast.bed.fa.maf.fa
TIR_539	23	novel_terminal	3	TIR_539.blast.bed.fa.maf.fa
TIR_540	14	novel_terminal	2	TIR_540.blast.bed.fa.maf.fa
TIR_543	14	novel_terminal	20	TIR_543.blast.bed.fa.maf.fa
TIR_544	40	novel_terminal	2	TIR_544.blast.bed.fa.maf.fa
TIR_545	18	novel_terminal	2	TIR_545.blast.bed.fa.maf.fa
TIR_546	444	known_terminal	3	TIR_546.blast.bed.fa.maf.fa
TIR_548	21	novel_terminal	2	TIR_548.blast.bed.fa.maf.fa
TIR_549	20	novel_terminal	2	TIR_549.blast.bed.fa.maf.fa
TIR_552	45	novel_terminal	3	TIR_552.blast.bed.fa.maf.fa	Harbinger-1_ATr_tp#DNA/PIF-Harbinger	3258	2053	35	387
TIR_553	10	known_terminal	6	TIR_553.blast.bed.fa.maf.fa
TIR_554	34	novel_terminal	16	TIR_554.blast.bed.fa.maf.fa
TIR_556	257	known_terminal	2	TIR_556.blast.bed.fa.maf.fa
TIR_557	120	novel_terminal	2	TIR_557.blast.bed.fa.maf.fa
TIR_558	13	novel_terminal	2	TIR_558.blast.bed.fa.maf.fa
TIR_561	32	novel_terminal	2	TIR_561.blast.bed.fa.maf.fa
TIR_563	282	known_terminal	3	TIR_563.blast.bed.fa.maf.fa
TIR_569	93	known_terminal	2	TIR_569.blast.bed.fa.maf.fa
TIR_570	15	novel_terminal	2	TIR_570.blast.bed.fa.maf.fa
TIR_574	90	known_terminal	6	TIR_574.blast.bed.fa.maf.fa
TIR_575	21	novel_terminal	2	TIR_575.blast.bed.fa.maf.fa
TIR_577	122	known_terminal	2	TIR_577.blast.bed.fa.maf.fa	MuDR4_OS_tp#DNA/MULE-MuDR	1388	1167	1	74
TIR_578	202	known_terminal	2	TIR_578.blast.bed.fa.maf.fa
TIR_580	308	known_terminal	4	TIR_580.blast.bed.fa.maf.fa
TIR_583	305	novel_terminal	2	TIR_583.blast.bed.fa.maf.fa
TIR_584	201	known_terminal	6	TIR_584.blast.bed.fa.maf.fa
TIR_586	32	novel_terminal	3	TIR_586.blast.bed.fa.maf.fa
TIR_587	16	novel_terminal	7	TIR_587.blast.bed.fa.maf.fa
TIR_588	77	novel_terminal	71	TIR_588.blast.bed.fa.maf.fa
TIR_589	421	known_terminal	3	TIR_589.blast.bed.fa.maf.fa
TIR_593	22	novel_terminal	2	TIR_593.blast.bed.fa.maf.fa
TIR_594	10	known_terminal	2	TIR_594.blast.bed.fa.maf.fa
TIR_596	134	known_terminal	19	TIR_596.blast.bed.fa.maf.fa
TIR_597	20	novel_terminal	6	TIR_597.blast.bed.fa.maf.fa
TIR_598	10	known_terminal	2	TIR_598.blast.bed.fa.maf.fa
TIR_599	21	novel_terminal	9	TIR_599.blast.bed.fa.maf.fa
TIR_600	8	known_terminal	8	TIR_600.blast.bed.fa.maf.fa
TIR_601	330	known_terminal	2	TIR_601.blast.bed.fa.maf.fa
TIR_603	178	known_terminal	3	TIR_603.blast.bed.fa.maf.fa
TIR_604	500	known_terminal	6	TIR_604.blast.bed.fa.maf.fa
TIR_605	117	known_terminal	2	TIR_605.blast.bed.fa.maf.fa
TIR_608	158	known_terminal	2	TIR_608.blast.bed.fa.maf.fa
TIR_609	155	known_terminal	3	TIR_609.blast.bed.fa.maf.fa
TIR_610	16	novel_terminal	3	TIR_610.blast.bed.fa.maf.fa
TIR_611	12	novel_terminal	2	TIR_611.blast.bed.fa.maf.fa
TIR_613	282	novel_terminal	2	TIR_613.blast.bed.fa.maf.fa
TIR_615	150	known_terminal	2	TIR_615.blast.bed.fa.maf.fa
TIR_618	254	novel_terminal	6	TIR_618.blast.bed.fa.maf.fa
TIR_619	373	known_terminal	6	TIR_619.blast.bed.fa.maf.fa
TIR_620	13	novel_terminal	6	TIR_620.blast.bed.fa.maf.fa
TIR_621	163	known_terminal	2	TIR_621.blast.bed.fa.maf.fa
TIR_623	13	novel_terminal	3	TIR_623.blast.bed.fa.maf.fa
TIR_625	16	novel_terminal	3	TIR_625.blast.bed.fa.maf.fa
TIR_627	242	known_terminal	2	TIR_627.blast.bed.fa.maf.fa
TIR_628	14	novel_terminal	11	TIR_628.blast.bed.fa.maf.fa
TIR_629	24	novel_terminal	8	TIR_629.blast.bed.fa.maf.fa
TIR_631	328	known_terminal	4	TIR_631.blast.bed.fa.maf.fa	MuDR1_OS_tp#DNA/MULE-MuDR	7463	4755	1	903
					MuDR4_OS_p2#DNA/MULE-MuDR	4076	3276	1	238
					MuDR-1_BDi_p2#DNA/MULE-MuDR	3220	2963	218	303
					MuDR-1_BDi_p2#DNA/MULE-MuDR	2850	2608	317	397
TIR_632	127	known_terminal	2	TIR_632.blast.bed.fa.maf.fa
TIR_636	16	novel_terminal	2	TIR_636.blast.bed.fa.maf.fa
TIR_638	13	novel_terminal	10	TIR_638.blast.bed.fa.maf.fa
TIR_639	321	known_terminal	2	TIR_639.blast.bed.fa.maf.fa
TIR_640	15	novel_terminal	2	TIR_640.blast.bed.fa.maf.fa
TIR_643	114	known_terminal	5	TIR_643.blast.bed.fa.maf.fa
TIR_644	351	known_terminal	4	TIR_644.blast.bed.fa.maf.fa
TIR_645	11	novel_terminal	5	TIR_645.blast.bed.fa.maf.fa
TIR_647	10	known_terminal	5	TIR_647.blast.bed.fa.maf.fa
TIR_648	233	known_terminal	2	TIR_648.blast.bed.fa.maf.fa
TIR_651	147	known_terminal	6	TIR_651.blast.bed.fa.maf.fa
TIR_655	202	known_terminal	470	TIR_655.blast.bed.fa.maf.fa
TIR_656	30	novel_terminal	3	TIR_656.blast.bed.fa.maf.fa
TIR_657	131	known_terminal	7	TIR_657.blast.bed.fa.maf.fa
TIR_658	11	novel_terminal	2	TIR_658.blast.bed.fa.maf.fa
TIR_662	54	novel_terminal	167	TIR_662.blast.bed.fa.maf.fa
TIR_663	270	known_terminal	2	TIR_663.blast.bed.fa.maf.fa
TIR_664	146	known_terminal	6	TIR_664.blast.bed.fa.maf.fa
TIR_667	77	novel_terminal	2	TIR_667.blast.bed.fa.maf.fa
TIR_668	48	novel_terminal	11	TIR_668.blast.bed.fa.maf.fa
TIR_671	64	novel_terminal	2	TIR_671.blast.bed.fa.maf.fa
TIR_674	191	known_terminal	2	TIR_674.blast.bed.fa.maf.fa
TIR_675	16	novel_terminal	2	TIR_675.blast.bed.fa.maf.fa	MtPH-A6-2-Ia_tp#DNA/PIF-Harbinger	1073	2341	17	390
TIR_676	298	known_terminal	2	TIR_676.blast.bed.fa.maf.fa
TIR_677	96	known_terminal	3	TIR_677.blast.bed.fa.maf.fa
TIR_680	20	novel_terminal	2	TIR_680.blast.bed.fa.maf.fa
TIR_684	413	known_terminal	2	TIR_684.blast.bed.fa.maf.fa
TIR_686	10	known_terminal	2	TIR_686.blast.bed.fa.maf.fa
TIR_687	53	novel_terminal	2	TIR_687.blast.bed.fa.maf.fa
TIR_688	22	novel_terminal	3	TIR_688.blast.bed.fa.maf.fa
TIR_691	25	novel_terminal	2	TIR_691.blast.bed.fa.maf.fa
TIR_692	12	novel_terminal	2	TIR_692.blast.bed.fa.maf.fa
TIR_693	205	known_terminal	4	TIR_693.blast.bed.fa.maf.fa
TIR_696	14	novel_terminal	2	TIR_696.blast.bed.fa.maf.fa
TIR_698	180	known_terminal	2	TIR_698.blast.bed.fa.maf.fa
TIR_700	118	known_terminal	8	TIR_700.blast.bed.fa.maf.fa
TIR_701	128	known_terminal	6	TIR_701.blast.bed.fa.maf.fa
TIR_702	14	novel_terminal	3	TIR_702.blast.bed.fa.maf.fa
TIR_703	79	novel_terminal	118	TIR_703.blast.bed.fa.maf.fa
TIR_704	115	known_terminal	3	TIR_704.blast.bed.fa.maf.fa
TIR_706	31	novel_terminal	2	TIR_706.blast.bed.fa.maf.fa
TIR_708	18	novel_terminal	2	TIR_708.blast.bed.fa.maf.fa	UN-Mariner-3_OS_tp#DNA/TcMar-Stowaway	4954	3484	106	565
					UN-Mariner-3_OS_tp#DNA/TcMar-Stowaway	6685	6482	1	68
TIR_709	26	novel_terminal	2	TIR_709.blast.bed.fa.maf.fa
TIR_710	207	novel_terminal	26	TIR_710.blast.bed.fa.maf.fa
TIR_712	165	known_terminal	3	TIR_712.blast.bed.fa.maf.fa
TIR_713	113	known_terminal	2	TIR_713.blast.bed.fa.maf.fa
TIR_714	13	novel_terminal	5	TIR_714.blast.bed.fa.maf.fa
TIR_715	14	novel_terminal	8	TIR_715.blast.bed.fa.maf.fa
TIR_717	70	novel_terminal	4	TIR_717.blast.bed.fa.maf.fa
TIR_718	8	known_terminal	14	TIR_718.blast.bed.fa.maf.fa
TIR_719	266	known_terminal	2	TIR_719.blast.bed.fa.maf.fa
TIR_720	25	novel_terminal	4	TIR_720.blast.bed.fa.maf.fa
TIR_722	74	novel_terminal	2	TIR_722.blast.bed.fa.maf.fa
TIR_723	123	known_terminal	14	TIR_723.blast.bed.fa.maf.fa
TIR_725	33	novel_terminal	2	TIR_725.blast.bed.fa.maf.fa
TIR_728	15	novel_terminal	3	TIR_728.blast.bed.fa.maf.fa
TIR_729	55	novel_terminal	2	TIR_729.blast.bed.fa.maf.fa
TIR_731	206	known_terminal	2	TIR_731.blast.bed.fa.maf.fa
TIR_732	14	novel_terminal	3	TIR_732.blast.bed.fa.maf.fa
TIR_733	34	novel_terminal	2	TIR_733.blast.bed.fa.maf.fa
TIR_734	115	known_terminal	975	TIR_734.blast.bed.fa.maf.fa
TIR_738	46	novel_terminal	3	TIR_738.blast.bed.fa.maf.fa
TIR_740	14	novel_terminal	2	TIR_740.blast.bed.fa.maf.fa
TIR_741	20	novel_terminal	2	TIR_741.blast.bed.fa.maf.fa
TIR_744	346	known_terminal	24	TIR_744.blast.bed.fa.maf.fa
TIR_745	35	novel_terminal	6	TIR_745.blast.bed.fa.maf.fa
TIR_746	210	known_terminal	2	TIR_746.blast.bed.fa.maf.fa
TIR_747	35	novel_terminal	4	TIR_747.blast.bed.fa.maf.fa
TIR_748	77	novel_terminal	2	TIR_748.blast.bed.fa.maf.fa
TIR_749	32	novel_terminal	2	TIR_749.blast.bed.fa.maf.fa
TIR_752	192	novel_terminal	2	TIR_752.blast.bed.fa.maf.fa
TIR_753	148	known_terminal	2	TIR_753.blast.bed.fa.maf.fa
TIR_754	21	novel_terminal	2	TIR_754.blast.bed.fa.maf.fa	MtPH-A6-2-Ia_tp#DNA/PIF-Harbinger	990	2237	32	390
TIR_756	15	novel_terminal	2	TIR_756.blast.bed.fa.maf.fa
TIR_757	18	novel_terminal	3	TIR_757.blast.bed.fa.maf.fa	EnSpm5_OS_p1#DNA/CMC-EnSpm	853	4222	13	1135
					EnSpm7_OS_p2#DNA/CMC-EnSpm	6602	8581	47	711
TIR_758	244	known_terminal	5	TIR_758.blast.bed.fa.maf.fa
TIR_759	220	novel_terminal	2	TIR_759.blast.bed.fa.maf.fa
TIR_761	87	known_terminal	4	TIR_761.blast.bed.fa.maf.fa
TIR_762	19	novel_terminal	2	TIR_762.blast.bed.fa.maf.fa
TIR_763	89	novel_terminal	2	TIR_763.blast.bed.fa.maf.fa
TIR_764	17	novel_terminal	3	TIR_764.blast.bed.fa.maf.fa
TIR_765	148	novel_terminal	27	TIR_765.blast.bed.fa.maf.fa
TIR_767	23	novel_terminal	2	TIR_767.blast.bed.fa.maf.fa
TIR_769	13	novel_terminal	5	TIR_769.blast.bed.fa.maf.fa
TIR_771	36	novel_terminal	2	TIR_771.blast.bed.fa.maf.fa
TIR_772	151	known_terminal	4	TIR_772.blast.bed.fa.maf.fa
TIR_773	17	novel_terminal	149	TIR_773.blast.bed.fa.maf.fa
TIR_774	47	novel_terminal	2	TIR_774.blast.bed.fa.maf.fa
TIR_775	115	known_terminal	2	TIR_775.blast.bed.fa.maf.fa
TIR_776	86	known_terminal	2	TIR_776.blast.bed.fa.maf.fa
TIR_777	191	novel_terminal	2	TIR_777.blast.bed.fa.maf.fa
TIR_778	55	novel_terminal	2	TIR_778.blast.bed.fa.maf.fa
TIR_779	249	known_terminal	3	TIR_779.blast.bed.fa.maf.fa	MuDR-19_SBi_tp#DNA/MULE-MuDR	4291	1767	1	816
TIR_781	34	novel_terminal	11	TIR_781.blast.bed.fa.maf.fa
TIR_782	13	novel_terminal	2	TIR_782.blast.bed.fa.maf.fa	HARB-1_OS_tp#DNA/PIF-Harbinger	1635	344	63	489
TIR_783	48	novel_terminal	4	TIR_783.blast.bed.fa.maf.fa
TIR_784	29	novel_terminal	2	TIR_784.blast.bed.fa.maf.fa
TIR_785	15	novel_terminal	16	TIR_785.blast.bed.fa.maf.fa
TIR_786	23	novel_terminal	8	TIR_786.blast.bed.fa.maf.fa
TIR_788	15	novel_terminal	2	TIR_788.blast.bed.fa.maf.fa
TIR_789	20	novel_terminal	2	TIR_789.blast.bed.fa.maf.fa
TIR_790	190	known_terminal	2	TIR_790.blast.bed.fa.maf.fa
TIR_792	82	known_terminal	4	TIR_792.blast.bed.fa.maf.fa
TIR_795	122	known_terminal	2	TIR_795.blast.bed.fa.maf.fa	MuDR3_OS_tp#DNA/MULE-MuDR	673	3279	1	869
					MuDR-12_SBi_p2#DNA/MULE-MuDR	4031	4817	19	235
TIR_796	22	novel_terminal	17	TIR_796.blast.bed.fa.maf.fa
TIR_797	12	novel_terminal	5	TIR_797.blast.bed.fa.maf.fa	hAT-6_SBi_tp#DNA/hAT-Tip100	516	734	774	846
TIR_798	121	novel_terminal	3	TIR_798.blast.bed.fa.maf.fa
TIR_799	236	known_terminal	4	TIR_799.blast.bed.fa.maf.fa	MDR2_tp#DNA/MULE-MuDR	6789	3814	1	991
					MuDR-9_SBi_p2#DNA/MULE-MuDR	3365	1561	36	529
TIR_800	101	known_terminal	2	TIR_800.blast.bed.fa.maf.fa
TIR_801	15	novel_terminal	3	TIR_801.blast.bed.fa.maf.fa
TIR_805	96	novel_terminal	2	TIR_805.blast.bed.fa.maf.fa
TIR_806	129	known_terminal	3	TIR_806.blast.bed.fa.maf.fa
TIR_807	111	known_terminal	2	TIR_807.blast.bed.fa.maf.fa
TIR_808	12	novel_terminal	2	TIR_808.blast.bed.fa.maf.fa
TIR_810	113	novel_terminal	3	TIR_810.blast.bed.fa.maf.fa
TIR_811	23	novel_terminal	7	TIR_811.blast.bed.fa.maf.fa
TIR_813	116	known_terminal	4	TIR_813.blast.bed.fa.maf.fa
TIR_816	114	known_terminal	3	TIR_816.blast.bed.fa.maf.fa
TIR_817	213	novel_terminal	2	TIR_817.blast.bed.fa.maf.fa
TIR_818	260	known_terminal	2	TIR_818.blast.bed.fa.maf.fa
TIR_819	59	novel_terminal	2	TIR_819.blast.bed.fa.maf.fa
TIR_820	15	novel_terminal	3	TIR_820.blast.bed.fa.maf.fa
TIR_821	12	novel_terminal	2	TIR_821.blast.bed.fa.maf.fa
TIR_822	129	known_terminal	2	TIR_822.blast.bed.fa.maf.fa
TIR_824	194	known_terminal	2	TIR_824.blast.bed.fa.maf.fa
TIR_827	392	known_terminal	2	TIR_827.blast.bed.fa.maf.fa
TIR_828	15	novel_terminal	2	TIR_828.blast.bed.fa.maf.fa
TIR_829	55	novel_terminal	2	TIR_829.blast.bed.fa.maf.fa
TIR_831	15	novel_terminal	2	TIR_831.blast.bed.fa.maf.fa
TIR_833	116	known_terminal	2	TIR_833.blast.bed.fa.maf.fa
TIR_835	23	novel_terminal	2	TIR_835.blast.bed.fa.maf.fa
TIR_836	191	novel_terminal	4	TIR_836.blast.bed.fa.maf.fa
TIR_837	150	known_terminal	3	TIR_837.blast.bed.fa.maf.fa
TIR_838	166	known_terminal	2	TIR_838.blast.bed.fa.maf.fa
TIR_839	12	novel_terminal	2	TIR_839.blast.bed.fa.maf.fa	HARB5_ZM_tp#DNA/PIF-Harbinger	714	1871	67	452
					HARB4_ZM_p2#DNA/PIF-Harbinger	3370	2252	39	323
TIR_841	23	novel_terminal	7	TIR_841.blast.bed.fa.maf.fa
TIR_844	31	novel_terminal	16	TIR_844.blast.bed.fa.maf.fa
TIR_845	16	novel_terminal	95	TIR_845.blast.bed.fa.maf.fa	SPMLIKE_p1#DNA/CMC-EnSpm	10048	6719	1	1110
					SPMLIKE_p2#DNA/CMC-EnSpm	4191	2477	1	547
					SPMLIKE_p2#DNA/CMC-EnSpm	2203	1595	638	840
TIR_847	123	known_terminal	2	TIR_847.blast.bed.fa.maf.fa
TIR_848	131	novel_terminal	2	TIR_848.blast.bed.fa.maf.fa
TIR_851	145	novel_terminal	4	TIR_851.blast.bed.fa.maf.fa
TIR_854	212	novel_terminal	6	TIR_854.blast.bed.fa.maf.fa
TIR_855	20	novel_terminal	3	TIR_855.blast.bed.fa.maf.fa
TIR_856	16	novel_terminal	4	TIR_856.blast.bed.fa.maf.fa
TIR_857	32	novel_terminal	4	TIR_857.blast.bed.fa.maf.fa
TIR_858	475	novel_terminal	3	TIR_858.blast.bed.fa.maf.fa
TIR_859	47	novel_terminal	6	TIR_859.blast.bed.fa.maf.fa
TIR_861	112	known_terminal	2	TIR_861.blast.bed.fa.maf.fa
TIR_862	24	novel_terminal	3	TIR_862.blast.bed.fa.maf.fa
TIR_863	228	novel_terminal	2	TIR_863.blast.bed.fa.maf.fa
TIR_864	7	known_terminal	2	TIR_864.blast.bed.fa.maf.fa
TIR_865	11	novel_terminal	2	TIR_865.blast.bed.fa.maf.fa
TIR_866	21	novel_terminal	2	TIR_866.blast.bed.fa.maf.fa
TIR_867	383	known_terminal	5	TIR_867.blast.bed.fa.maf.fa
TIR_868	15	novel_terminal	2	TIR_868.blast.bed.fa.maf.fa
TIR_869	135	known_terminal	4	TIR_869.blast.bed.fa.maf.fa
TIR_870	20	novel_terminal	2	TIR_870.blast.bed.fa.maf.fa
TIR_872	132	known_terminal	2	TIR_872.blast.bed.fa.maf.fa
TIR_874	156	known_terminal	5	TIR_874.blast.bed.fa.maf.fa
TIR_875	261	known_terminal	2	TIR_875.blast.bed.fa.maf.fa
TIR_876	142	known_terminal	2	TIR_876.blast.bed.fa.maf.fa
TIR_877	139	novel_terminal	2	TIR_877.blast.bed.fa.maf.fa
TIR_878	25	novel_terminal	3	TIR_878.blast.bed.fa.maf.fa
TIR_879	154	known_terminal	2	TIR_879.blast.bed.fa.maf.fa
TIR_881	383	known_terminal	9	TIR_881.blast.bed.fa.maf.fa
TIR_882	16	novel_terminal	9	TIR_882.blast.bed.fa.maf.fa
TIR_883	151	known_terminal	6	TIR_883.blast.bed.fa.maf.fa
TIR_886	447	known_terminal	2	TIR_886.blast.bed.fa.maf.fa
TIR_887	14	novel_terminal	4	TIR_887.blast.bed.fa.maf.fa
TIR_888	12	novel_terminal	14	TIR_888.blast.bed.fa.maf.fa
TIR_889	35	novel_terminal	4	TIR_889.blast.bed.fa.maf.fa
TIR_890	52	novel_terminal	2	TIR_890.blast.bed.fa.maf.fa
TIR_891	81	novel_terminal	2	TIR_891.blast.bed.fa.maf.fa
TIR_892	302	novel_terminal	4	TIR_892.blast.bed.fa.maf.fa
TIR_893	27	novel_terminal	3	TIR_893.blast.bed.fa.maf.fa
TIR_894	21	novel_terminal	2	TIR_894.blast.bed.fa.maf.fa
TIR_896	17	novel_terminal	2	TIR_896.blast.bed.fa.maf.fa
TIR_897	30	novel_terminal	3	TIR_897.blast.bed.fa.maf.fa
TIR_901	136	known_terminal	2	TIR_901.blast.bed.fa.maf.fa
TIR_904	189	known_terminal	2	TIR_904.blast.bed.fa.maf.fa
TIR_907	13	novel_terminal	2	TIR_907.blast.bed.fa.maf.fa
TIR_908	29	novel_terminal	2	TIR_908.blast.bed.fa.maf.fa
TIR_910	14	novel_terminal	2	TIR_910.blast.bed.fa.maf.fa
TIR_911	296	known_terminal	3	TIR_911.blast.bed.fa.maf.fa
TIR_912	164	known_terminal	3	TIR_912.blast.bed.fa.maf.fa
TIR_914	67	novel_terminal	2	TIR_914.blast.bed.fa.maf.fa
TIR_915	43	novel_terminal	60	TIR_915.blast.bed.fa.maf.fa
TIR_916	240	novel_terminal	27	TIR_916.blast.bed.fa.maf.fa
TIR_917	32	novel_terminal	2	TIR_917.blast.bed.fa.maf.fa
TIR_919	176	known_terminal	2	TIR_919.blast.bed.fa.maf.fa
TIR_921	165	novel_terminal	4	TIR_921.blast.bed.fa.maf.fa
TIR_924	344	novel_terminal	2	TIR_924.blast.bed.fa.maf.fa
TIR_925	107	novel_terminal	2	TIR_925.blast.bed.fa.maf.fa
TIR_926	139	known_terminal	2	TIR_926.blast.bed.fa.maf.fa
TIR_927	12	novel_terminal	2	TIR_927.blast.bed.fa.maf.fa
TIR_928	24	novel_terminal	2	TIR_928.blast.bed.fa.maf.fa	UN-XP_473053_tp#DNA/TcMar-Stowaway	1633	2190	259	442
TIR_930	118	known_terminal	19	TIR_930.blast.bed.fa.maf.fa
TIR_932	244	novel_terminal	11	TIR_932.blast.bed.fa.maf.fa
TIR_933	7	known_terminal	2	TIR_933.blast.bed.fa.maf.fa
TIR_934	18	novel_terminal	2	TIR_934.blast.bed.fa.maf.fa
TIR_937	176	known_terminal	33	TIR_937.blast.bed.fa.maf.fa
TIR_939	27	novel_terminal	2	TIR_939.blast.bed.fa.maf.fa
TIR_940	22	novel_terminal	2	TIR_940.blast.bed.fa.maf.fa
TIR_941	182	known_terminal	2	TIR_941.blast.bed.fa.maf.fa
TIR_943	23	novel_terminal	13	TIR_943.blast.bed.fa.maf.fa
TIR_944	25	novel_terminal	2	TIR_944.blast.bed.fa.maf.fa
TIR_945	155	known_terminal	2	TIR_945.blast.bed.fa.maf.fa
TIR_947	408	known_terminal	2	TIR_947.blast.bed.fa.maf.fa
TIR_948	27	novel_terminal	2	TIR_948.blast.bed.fa.maf.fa
TIR_950	20	novel_terminal	3	TIR_950.blast.bed.fa.maf.fa
TIR_951	122	known_terminal	2	TIR_951.blast.bed.fa.maf.fa	MuDR4_OS_tp#DNA/MULE-MuDR	4349	2244	1	702
TIR_953	123	novel_terminal	2	TIR_953.blast.bed.fa.maf.fa
TIR_954	197	known_terminal	3	TIR_954.blast.bed.fa.maf.fa
TIR_958	125	known_terminal	4	TIR_958.blast.bed.fa.maf.fa
TIR_959	15	novel_terminal	2	TIR_959.blast.bed.fa.maf.fa
TIR_960	122	known_terminal	2	TIR_960.blast.bed.fa.maf.fa	MuDR4_OS_tp#DNA/MULE-MuDR	860	1276	1	139
TIR_961	206	known_terminal	2	TIR_961.blast.bed.fa.maf.fa
TIR_963	10	known_terminal	2	TIR_963.blast.bed.fa.maf.fa
TIR_964	34	novel_terminal	2	TIR_964.blast.bed.fa.maf.fa	HARB-14_SBi_tp#DNA/PIF-Harbinger	716	1579	144	402
TIR_966	25	novel_terminal	2	TIR_966.blast.bed.fa.maf.fa
TIR_969	396	known_terminal	2	TIR_969.blast.bed.fa.maf.fa
TIR_970	23	novel_terminal	7	TIR_970.blast.bed.fa.maf.fa
TIR_972	290	known_terminal	20	TIR_972.blast.bed.fa.maf.fa
TIR_975	173	novel_terminal	2	TIR_975.blast.bed.fa.maf.fa
TIR_976	17	novel_terminal	6	TIR_976.blast.bed.fa.maf.fa
TIR_977	359	novel_terminal	2	TIR_977.blast.bed.fa.maf.fa
TIR_978	16	novel_terminal	2	TIR_978.blast.bed.fa.maf.fa	ATIS112A_tp#DNA/PIF-Harbinger	2243	3727	12	484
					HARB-1_OS_p2#DNA/PIF-Harbinger	1285	1998	101	327
TIR_980	19	novel_terminal	2	TIR_980.blast.bed.fa.maf.fa
TIR_981	15	novel_terminal	2	TIR_981.blast.bed.fa.maf.fa
TIR_982	12	novel_terminal	2	TIR_982.blast.bed.fa.maf.fa
TIR_984	12	novel_terminal	4	TIR_984.blast.bed.fa.maf.fa	UN-9293884_Ath_tp#DNA/hAT-Tip100	612	241	546	680
TIR_986	229	known_terminal	2	TIR_986.blast.bed.fa.maf.fa
TIR_987	178	known_terminal	2	TIR_987.blast.bed.fa.maf.fa
TIR_988	22	novel_terminal	2	TIR_988.blast.bed.fa.maf.fa
TIR_989	19	novel_terminal	2	TIR_989.blast.bed.fa.maf.fa
TIR_990	114	known_terminal	2	TIR_990.blast.bed.fa.maf.fa
TIR_991	202	novel_terminal	2	TIR_991.blast.bed.fa.maf.fa
TIR_992	22	novel_terminal	2	TIR_992.blast.bed.fa.maf.fa
TIR_994	33	novel_terminal	3	TIR_994.blast.bed.fa.maf.fa
TIR_998	108	known_terminal	2	TIR_998.blast.bed.fa.maf.fa
TIR_1001	12	novel_terminal	2	TIR_1001.blast.bed.fa.maf.fa
TIR_1003	24	novel_terminal	2	TIR_1003.blast.bed.fa.maf.fa	HARB-2_OS_tp#DNA/PIF-Harbinger	4632	3274	1	428
					HARB-3_OS_p2#DNA/PIF-Harbinger	1542	2352	1	239
					HARB7_ZM_p2#DNA/PIF-Harbinger	2125	2685	242	427
TIR_1004	82	novel_terminal	6	TIR_1004.blast.bed.fa.maf.fa
TIR_1005	30	novel_terminal	3	TIR_1005.blast.bed.fa.maf.fa
TIR_1006	48	novel_terminal	130	TIR_1006.blast.bed.fa.maf.fa
TIR_1007	110	known_terminal	2	TIR_1007.blast.bed.fa.maf.fa
TIR_1009	322	known_terminal	2	TIR_1009.blast.bed.fa.maf.fa
TIR_1010	21	novel_terminal	2	TIR_1010.blast.bed.fa.maf.fa
TIR_1011	112	known_terminal	2	TIR_1011.blast.bed.fa.maf.fa
TIR_1012	403	known_terminal	2	TIR_1012.blast.bed.fa.maf.fa
TIR_1014	421	novel_terminal	2	TIR_1014.blast.bed.fa.maf.fa
TIR_1017	19	novel_terminal	2	TIR_1017.blast.bed.fa.maf.fa
TIR_1018	27	novel_terminal	2	TIR_1018.blast.bed.fa.maf.fa
TIR_1019	163	novel_terminal	2	TIR_1019.blast.bed.fa.maf.fa
TIR_1020	176	novel_terminal	2	TIR_1020.blast.bed.fa.maf.fa
TIR_1021	162	known_terminal	3	TIR_1021.blast.bed.fa.maf.fa
TIR_1024	18	novel_terminal	6	TIR_1024.blast.bed.fa.maf.fa
TIR_1025	15	novel_terminal	5	TIR_1025.blast.bed.fa.maf.fa
TIR_1026	116	known_terminal	2	TIR_1026.blast.bed.fa.maf.fa
TIR_1027	30	novel_terminal	2	TIR_1027.blast.bed.fa.maf.fa
TIR_1028	20	novel_terminal	2	TIR_1028.blast.bed.fa.maf.fa
TIR_1030	15	novel_terminal	2	TIR_1030.blast.bed.fa.maf.fa
TIR_1031	158	known_terminal	2	TIR_1031.blast.bed.fa.maf.fa
TIR_1032	48	novel_terminal	3	TIR_1032.blast.bed.fa.maf.fa
TIR_1033	260	known_terminal	2	TIR_1033.blast.bed.fa.maf.fa
TIR_1034	231	novel_terminal	2	TIR_1034.blast.bed.fa.maf.fa
TIR_1037	12	novel_terminal	2	TIR_1037.blast.bed.fa.maf.fa
TIR_1039	26	novel_terminal	38	TIR_1039.blast.bed.fa.maf.fa
TIR_1042	12	novel_terminal	2	TIR_1042.blast.bed.fa.maf.fa
TIR_1045	31	novel_terminal	3	TIR_1045.blast.bed.fa.maf.fa
TIR_1046	28	novel_terminal	2	TIR_1046.blast.bed.fa.maf.fa	EnSpm-13_OS_p1#DNA/CMC-EnSpm	6092	8740	1	869
					EnSpm12_SB_p1#DNA/CMC-EnSpm	9580	10239	890	1107
TIR_1048	108	known_terminal	2	TIR_1048.blast.bed.fa.maf.fa
TIR_1049	132	known_terminal	2	TIR_1049.blast.bed.fa.maf.fa
TIR_1050	185	novel_terminal	2	TIR_1050.blast.bed.fa.maf.fa
TIR_1051	126	known_terminal	2	TIR_1051.blast.bed.fa.maf.fa	MuDR3_OS_tp#DNA/MULE-MuDR	755	3279	28	869
TIR_1053	70	novel_terminal	1	TIR_1053.blast.bed.fa.maf.fa
TIR_1055	61	novel_terminal	270	TIR_1055.blast.bed.fa.maf.fa
TIR_1056	15	novel_terminal	10	TIR_1056.blast.bed.fa.maf.fa
TIR_1057	18	novel_terminal	3	TIR_1057.blast.bed.fa.maf.fa	hAT-19_Mad_tp#DNA/hAT-Tag1	733	2985	7	682
TIR_1058	263	known_terminal	2	TIR_1058.blast.bed.fa.maf.fa
TIR_1059	323	novel_terminal	23	TIR_1059.blast.bed.fa.maf.fa
TIR_1060	25	novel_terminal	5	TIR_1060.blast.bed.fa.maf.fa
TIR_1061	347	known_terminal	4	TIR_1061.blast.bed.fa.maf.fa
TIR_1063	45	novel_terminal	2	TIR_1063.blast.bed.fa.maf.fa
TIR_1064	9	known_terminal	3	TIR_1064.blast.bed.fa.maf.fa
TIR_1065	116	known_terminal	2	TIR_1065.blast.bed.fa.maf.fa
TIR_1066	16	novel_terminal	2	TIR_1066.blast.bed.fa.maf.fa	HARB-1_OS_tp#DNA/PIF-Harbinger	2847	4136	63	489
TIR_1067	472	known_terminal	2	TIR_1067.blast.bed.fa.maf.fa
TIR_1068	177	known_terminal	2	TIR_1068.blast.bed.fa.maf.fa
TIR_1069	315	known_terminal	2	TIR_1069.blast.bed.fa.maf.fa
TIR_1071	147	novel_terminal	2	TIR_1071.blast.bed.fa.maf.fa
TIR_1073	18	novel_terminal	3	TIR_1073.blast.bed.fa.maf.fa
TIR_1075	15	novel_terminal	2	TIR_1075.blast.bed.fa.maf.fa
TIR_1077	21	novel_terminal	3	TIR_1077.blast.bed.fa.maf.fa
TIR_1078	175	novel_terminal	2	TIR_1078.blast.bed.fa.maf.fa
TIR_1079	178	known_terminal	2	TIR_1079.blast.bed.fa.maf.fa
TIR_1080	146	novel_terminal	2	TIR_1080.blast.bed.fa.maf.fa	MuDR-8_Mad_tp#DNA/MULE-MuDR	563	2620	14	692
TIR_1082	82	novel_terminal	6	TIR_1082.blast.bed.fa.maf.fa
TIR_1083	31	novel_terminal	4	TIR_1083.blast.bed.fa.maf.fa
TIR_1084	22	novel_terminal	2	TIR_1084.blast.bed.fa.maf.fa
TIR_1089	22	novel_terminal	4	TIR_1089.blast.bed.fa.maf.fa
TIR_1090	17	novel_terminal	2	TIR_1090.blast.bed.fa.maf.fa
TIR_1093	54	novel_terminal	11	TIR_1093.blast.bed.fa.maf.fa
TIR_1094	167	known_terminal	2	TIR_1094.blast.bed.fa.maf.fa
TIR_1097	29	novel_terminal	4	TIR_1097.blast.bed.fa.maf.fa	UN-Stow2_OS_tp#DNA/TcMar-Stowaway	2305	909	138	570
TIR_1098	17	novel_terminal	519	TIR_1098.blast.bed.fa.maf.fa
TIR_1099	151	known_terminal	2	TIR_1099.blast.bed.fa.maf.fa
TIR_1100	347	known_terminal	4	TIR_1100.blast.bed.fa.maf.fa
TIR_1101	17	novel_terminal	2	TIR_1101.blast.bed.fa.maf.fa
TIR_1102	30	novel_terminal	2	TIR_1102.blast.bed.fa.maf.fa
TIR_1104	228	known_terminal	2	TIR_1104.blast.bed.fa.maf.fa
TIR_1105	120	novel_terminal	2	TIR_1105.blast.bed.fa.maf.fa
TIR_1106	16	novel_terminal	2	TIR_1106.blast.bed.fa.maf.fa	hAT-6_CPB_tp#DNA/hAT-Tip100	2864	361	60	861
TIR_1110	26	novel_terminal	2	TIR_1110.blast.bed.fa.maf.fa
TIR_1111	27	novel_terminal	2	TIR_1111.blast.bed.fa.maf.fa
TIR_1112	267	known_terminal	2	TIR_1112.blast.bed.fa.maf.fa
TIR_1113	371	known_terminal	2	TIR_1113.blast.bed.fa.maf.fa
TIR_1114	324	novel_terminal	4	TIR_1114.blast.bed.fa.maf.fa
TIR_1115	297	known_terminal	2	TIR_1115.blast.bed.fa.maf.fa
TIR_1117	10	known_terminal	2	TIR_1117.blast.bed.fa.maf.fa
TIR_1118	17	novel_terminal	2	TIR_1118.blast.bed.fa.maf.fa
TIR_1120	55	novel_terminal	3	TIR_1120.blast.bed.fa.maf.fa
TIR_1121	18	novel_terminal	4	TIR_1121.blast.bed.fa.maf.fa
TIR_1123	323	known_terminal	2	TIR_1123.blast.bed.fa.maf.fa
TIR_1124	28	novel_terminal	2	TIR_1124.blast.bed.fa.maf.fa
TIR_1126	28	novel_terminal	2	TIR_1126.blast.bed.fa.maf.fa
TIR_1127	14	novel_terminal	7	TIR_1127.blast.bed.fa.maf.fa	EnSpm2_SB_p1#DNA/CMC-EnSpm	10157	6825	1	1131
					SPMLIKE_p2#DNA/CMC-EnSpm	4362	2632	1	547
					SPMLIKE_p2#DNA/CMC-EnSpm	2398	1724	611	840
TIR_1129	185	known_terminal	2	TIR_1129.blast.bed.fa.maf.fa
TIR_1130	15	novel_terminal	4	TIR_1130.blast.bed.fa.maf.fa
TIR_1131	265	novel_terminal	4	TIR_1131.blast.bed.fa.maf.fa
TIR_1133	11	novel_terminal	2	TIR_1133.blast.bed.fa.maf.fa
TIR_1136	234	known_terminal	2	TIR_1136.blast.bed.fa.maf.fa
TIR_1137	222	known_terminal	2	TIR_1137.blast.bed.fa.maf.fa
TIR_1138	10	novel_terminal	2	TIR_1138.blast.bed.fa.maf.fa
TIR_1139	26	novel_terminal	4	TIR_1139.blast.bed.fa.maf.fa
TIR_1141	159	known_terminal	2	TIR_1141.blast.bed.fa.maf.fa
TIR_1144	17	novel_terminal	2	TIR_1144.blast.bed.fa.maf.fa
TIR_1146	13	novel_terminal	4	TIR_1146.blast.bed.fa.maf.fa
TIR_1148	12	novel_terminal	2	TIR_1148.blast.bed.fa.maf.fa
TIR_1149	13	novel_terminal	2	TIR_1149.blast.bed.fa.maf.fa
TIR_1150	51	novel_terminal	4	TIR_1150.blast.bed.fa.maf.fa
TIR_1151	283	novel_terminal	10	TIR_1151.blast.bed.fa.maf.fa
TIR_1152	24	novel_terminal	2	TIR_1152.blast.bed.fa.maf.fa
TIR_1156	79	novel_terminal	2	TIR_1156.blast.bed.fa.maf.fa
TIR_1157	195	novel_terminal	2	TIR_1157.blast.bed.fa.maf.fa
TIR_1160	15	novel_terminal	3	TIR_1160.blast.bed.fa.maf.fa	HARB-N1_OS_tp#DNA/PIF-Harbinger	1608	355	1	418
TIR_1162	19	novel_terminal	2	TIR_1162.blast.bed.fa.maf.fa
TIR_1163	82	novel_terminal	2	TIR_1163.blast.bed.fa.maf.fa
TIR_1164	113	known_terminal	4	TIR_1164.blast.bed.fa.maf.fa
TIR_1166	220	known_terminal	2	TIR_1166.blast.bed.fa.maf.fa
TIR_1167	83	novel_terminal	4	TIR_1167.blast.bed.fa.maf.fa
TIR_1168	45	novel_terminal	41	TIR_1168.blast.bed.fa.maf.fa
TIR_1169	17	novel_terminal	2	TIR_1169.blast.bed.fa.maf.fa
TIR_1170	78	novel_terminal	2	TIR_1170.blast.bed.fa.maf.fa
TIR_1172	18	novel_terminal	2	TIR_1172.blast.bed.fa.maf.fa
TIR_1173	24	novel_terminal	7	TIR_1173.blast.bed.fa.maf.fa
TIR_1175	12	novel_terminal	2	TIR_1175.blast.bed.fa.maf.fa
TIR_1177	181	novel_terminal	2	TIR_1177.blast.bed.fa.maf.fa
TIR_1179	13	novel_terminal	3	TIR_1179.blast.bed.fa.maf.fa
TIR_1180	58	novel_terminal	2	TIR_1180.blast.bed.fa.maf.fa
TIR_1181	27	novel_terminal	2	TIR_1181.blast.bed.fa.maf.fa
TIR_1182	188	known_terminal	6	TIR_1182.blast.bed.fa.maf.fa
TIR_1183	15	novel_terminal	3	TIR_1183.blast.bed.fa.maf.fa
TIR_1186	33	novel_terminal	4	TIR_1186.blast.bed.fa.maf.fa
TIR_1187	23	novel_terminal	2	TIR_1187.blast.bed.fa.maf.fa
TIR_1188	126	novel_terminal	7	TIR_1188.blast.bed.fa.maf.fa
TIR_1190	117	known_terminal	4	TIR_1190.blast.bed.fa.maf.fa
TIR_1191	152	known_terminal	2	TIR_1191.blast.bed.fa.maf.fa
TIR_1193	24	novel_terminal	2	TIR_1193.blast.bed.fa.maf.fa
TIR_1196	17	novel_terminal	4	TIR_1196.blast.bed.fa.maf.fa
TIR_1199	237	known_terminal	4	TIR_1199.blast.bed.fa.maf.fa
TIR_1200	200	known_terminal	3	TIR_1200.blast.bed.fa.maf.fa
TIR_1201	85	known_terminal	10	TIR_1201.blast.bed.fa.maf.fa
TIR_1202	248	known_terminal	2	TIR_1202.blast.bed.fa.maf.fa
TIR_1203	124	known_terminal	3	TIR_1203.blast.bed.fa.maf.fa
TIR_1205	348	novel_terminal	4	TIR_1205.blast.bed.fa.maf.fa
TIR_1207	44	novel_terminal	2	TIR_1207.blast.bed.fa.maf.fa
TIR_1208	19	novel_terminal	2	TIR_1208.blast.bed.fa.maf.fa
TIR_1211	14	novel_terminal	2	TIR_1211.blast.bed.fa.maf.fa
TIR_1212	224	novel_terminal	17	TIR_1212.blast.bed.fa.maf.fa
TIR_1213	29	novel_terminal	2	TIR_1213.blast.bed.fa.maf.fa
TIR_1216	92	novel_terminal	2	TIR_1216.blast.bed.fa.maf.fa
TIR_1217	171	known_terminal	3	TIR_1217.blast.bed.fa.maf.fa
TIR_1218	19	novel_terminal	4	TIR_1218.blast.bed.fa.maf.fa
TIR_1219	191	known_terminal	2	TIR_1219.blast.bed.fa.maf.fa
TIR_1220	125	known_terminal	4	TIR_1220.blast.bed.fa.maf.fa
TIR_1224	51	novel_terminal	2	TIR_1224.blast.bed.fa.maf.fa
TIR_1226	15	novel_terminal	2	TIR_1226.blast.bed.fa.maf.fa
TIR_1227	19	novel_terminal	2	TIR_1227.blast.bed.fa.maf.fa	hAT-7_OS_tp#DNA/hAT-Ac	3118	2354	16	267
					ATHAT2_tp#DNA/hAT-Ac	2342	1593	461	718
TIR_1229	51	novel_terminal	2	TIR_1229.blast.bed.fa.maf.fa
TIR_1230	16	novel_terminal	2	TIR_1230.blast.bed.fa.maf.fa
TIR_1231	15	novel_terminal	2	TIR_1231.blast.bed.fa.maf.fa
TIR_1232	33	novel_terminal	2	TIR_1232.blast.bed.fa.maf.fa
TIR_1233	244	known_terminal	4	TIR_1233.blast.bed.fa.maf.fa
TIR_1235	22	novel_terminal	20	TIR_1235.blast.bed.fa.maf.fa
TIR_1240	14	novel_terminal	3	TIR_1240.blast.bed.fa.maf.fa
TIR_1241	12	novel_terminal	2	TIR_1241.blast.bed.fa.maf.fa
TIR_1242	334	known_terminal	3	TIR_1242.blast.bed.fa.maf.fa
TIR_1243	150	known_terminal	3	TIR_1243.blast.bed.fa.maf.fa
TIR_1244	151	known_terminal	6	TIR_1244.blast.bed.fa.maf.fa
TIR_1245	18	novel_terminal	11	TIR_1245.blast.bed.fa.maf.fa
TIR_1246	241	known_terminal	2	TIR_1246.blast.bed.fa.maf.fa
TIR_1247	62	novel_terminal	2	TIR_1247.blast.bed.fa.maf.fa
TIR_1248	16	novel_terminal	2	TIR_1248.blast.bed.fa.maf.fa
TIR_1249	23	novel_terminal	2	TIR_1249.blast.bed.fa.maf.fa
TIR_1252	41	novel_terminal	2	TIR_1252.blast.bed.fa.maf.fa
TIR_1253	15	novel_terminal	2	TIR_1253.blast.bed.fa.maf.fa
TIR_1254	268	known_terminal	4	TIR_1254.blast.bed.fa.maf.fa
TIR_1257	20	novel_terminal	2	TIR_1257.blast.bed.fa.maf.fa
TIR_1258	215	known_terminal	2	TIR_1258.blast.bed.fa.maf.fa
TIR_1259	15	novel_terminal	2	TIR_1259.blast.bed.fa.maf.fa
TIR_1260	416	known_terminal	2	TIR_1260.blast.bed.fa.maf.fa
TIR_1261	112	novel_terminal	2	TIR_1261.blast.bed.fa.maf.fa
TIR_1262	127	novel_terminal	5	TIR_1262.blast.bed.fa.maf.fa
TIR_1264	21	novel_terminal	35	TIR_1264.blast.bed.fa.maf.fa
TIR_1267	116	known_terminal	3	TIR_1267.blast.bed.fa.maf.fa
TIR_1269	7	known_terminal	2	TIR_1269.blast.bed.fa.maf.fa
TIR_1270	290	novel_terminal	4	TIR_1270.blast.bed.fa.maf.fa
TIR_1271	215	known_terminal	2	TIR_1271.blast.bed.fa.maf.fa
TIR_1272	174	known_terminal	2	TIR_1272.blast.bed.fa.maf.fa
TIR_1273	68	novel_terminal	20	TIR_1273.blast.bed.fa.maf.fa
TIR_1274	118	novel_terminal	3	TIR_1274.blast.bed.fa.maf.fa
TIR_1277	141	known_terminal	4	TIR_1277.blast.bed.fa.maf.fa
TIR_1278	96	novel_terminal	2	TIR_1278.blast.bed.fa.maf.fa
TIR_1279	60	novel_terminal	2	TIR_1279.blast.bed.fa.maf.fa
TIR_1280	21	novel_terminal	2	TIR_1280.blast.bed.fa.maf.fa
TIR_1281	184	known_terminal	2	TIR_1281.blast.bed.fa.maf.fa
TIR_1282	161	novel_terminal	2	TIR_1282.blast.bed.fa.maf.fa
TIR_1283	76	novel_terminal	2	TIR_1283.blast.bed.fa.maf.fa
TIR_1284	202	novel_terminal	2	TIR_1284.blast.bed.fa.maf.fa
TIR_1286	10	known_terminal	2	TIR_1286.blast.bed.fa.maf.fa
TIR_1287	19	novel_terminal	7	TIR_1287.blast.bed.fa.maf.fa
TIR_1288	126	known_terminal	2	TIR_1288.blast.bed.fa.maf.fa
TIR_1289	12	novel_terminal	2	TIR_1289.blast.bed.fa.maf.fa
TIR_1290	193	novel_terminal	2	TIR_1290.blast.bed.fa.maf.fa
TIR_1291	204	novel_terminal	6	TIR_1291.blast.bed.fa.maf.fa
TIR_1292	14	novel_terminal	22	TIR_1292.blast.bed.fa.maf.fa
TIR_1293	23	novel_terminal	2	TIR_1293.blast.bed.fa.maf.fa
TIR_1294	33	novel_terminal	2	TIR_1294.blast.bed.fa.maf.fa
TIR_1295	272	novel_terminal	3	TIR_1295.blast.bed.fa.maf.fa
TIR_1296	16	novel_terminal	2	TIR_1296.blast.bed.fa.maf.fa
TIR_1298	11	novel_terminal	4	TIR_1298.blast.bed.fa.maf.fa
TIR_1299	115	novel_terminal	2	TIR_1299.blast.bed.fa.maf.fa	MuDR-8_SBi#DNA/MULE-MuDR	1841	3809	283	889
TIR_1300	51	novel_terminal	2	TIR_1300.blast.bed.fa.maf.fa
TIR_1301	22	novel_terminal	3	TIR_1301.blast.bed.fa.maf.fa
TIR_1302	14	novel_terminal	2	TIR_1302.blast.bed.fa.maf.fa
TIR_1304	203	known_terminal	2	TIR_1304.blast.bed.fa.maf.fa
TIR_1305	163	novel_terminal	2	TIR_1305.blast.bed.fa.maf.fa
TIR_1306	8	known_terminal	8	TIR_1306.blast.bed.fa.maf.fa
TIR_1308	9	known_terminal	2	TIR_1308.blast.bed.fa.maf.fa
TIR_1309	152	known_terminal	2	TIR_1309.blast.bed.fa.maf.fa
TIR_1312	15	novel_terminal	2	TIR_1312.blast.bed.fa.maf.fa
TIR_1313	274	known_terminal	2	TIR_1313.blast.bed.fa.maf.fa	MDR1_tp#DNA/MULE-MuDR	5679	2733	20	1002
					MuDR-12_SBi_p2#DNA/MULE-MuDR	2510	1631	228	511
TIR_1315	14	novel_terminal	2	TIR_1315.blast.bed.fa.maf.fa
TIR_1317	15	novel_terminal	2	TIR_1317.blast.bed.fa.maf.fa
TIR_1318	15	novel_terminal	5	TIR_1318.blast.bed.fa.maf.fa
TIR_1320	56	novel_terminal	2	TIR_1320.blast.bed.fa.maf.fa
TIR_1321	45	novel_terminal	2	TIR_1321.blast.bed.fa.maf.fa
TIR_1322	156	known_terminal	2	TIR_1322.blast.bed.fa.maf.fa
TIR_1327	23	novel_terminal	2	TIR_1327.blast.bed.fa.maf.fa
TIR_1328	31	novel_terminal	2	TIR_1328.blast.bed.fa.maf.fa
TIR_1329	20	novel_terminal	2	TIR_1329.blast.bed.fa.maf.fa
TIR_1330	22	novel_terminal	6	TIR_1330.blast.bed.fa.maf.fa
TIR_1331	10	known_terminal	2	TIR_1331.blast.bed.fa.maf.fa
TIR_1332	16	novel_terminal	2	TIR_1332.blast.bed.fa.maf.fa
TIR_1333	14	novel_terminal	4	TIR_1333.blast.bed.fa.maf.fa
TIR_1335	20	novel_terminal	2	TIR_1335.blast.bed.fa.maf.fa
TIR_1336	206	known_terminal	20	TIR_1336.blast.bed.fa.maf.fa
TIR_1337	13	novel_terminal	2	TIR_1337.blast.bed.fa.maf.fa
TIR_1339	361	novel_terminal	2	TIR_1339.blast.bed.fa.maf.fa
TIR_1344	16	novel_terminal	2	TIR_1344.blast.bed.fa.maf.fa
TIR_1347	25	novel_terminal	6	TIR_1347.blast.bed.fa.maf.fa
TIR_1348	170	known_terminal	2	TIR_1348.blast.bed.fa.maf.fa
TIR_1349	13	novel_terminal	2	TIR_1349.blast.bed.fa.maf.fa
TIR_1350	33	novel_terminal	2	TIR_1350.blast.bed.fa.maf.fa
TIR_1354	233	known_terminal	2	TIR_1354.blast.bed.fa.maf.fa
TIR_1356	147	novel_terminal	2	TIR_1356.blast.bed.fa.maf.fa
TIR_1358	309	novel_terminal	2	TIR_1358.blast.bed.fa.maf.fa
TIR_1359	9	known_terminal	3	TIR_1359.blast.bed.fa.maf.fa
TIR_1362	120	novel_terminal	5	TIR_1362.blast.bed.fa.maf.fa
TIR_1365	17	novel_terminal	2	TIR_1365.blast.bed.fa.maf.fa
TIR_1366	71	novel_terminal	9	TIR_1366.blast.bed.fa.maf.fa
TIR_1367	47	novel_terminal	3	TIR_1367.blast.bed.fa.maf.fa
TIR_1368	15	novel_terminal	13	TIR_1368.blast.bed.fa.maf.fa
TIR_1370	122	known_terminal	2	TIR_1370.blast.bed.fa.maf.fa	MuDR3_OS_tp#DNA/MULE-MuDR	7639	5033	1	869
					MuDR4_OS_p2#DNA/MULE-MuDR	4185	3414	1	228
TIR_1371	15	novel_terminal	2	TIR_1371.blast.bed.fa.maf.fa
TIR_1372	182	novel_terminal	3	TIR_1372.blast.bed.fa.maf.fa
TIR_1373	10	known_terminal	2	TIR_1373.blast.bed.fa.maf.fa
TIR_1375	184	known_terminal	2	TIR_1375.blast.bed.fa.maf.fa
TIR_1376	113	known_terminal	4	TIR_1376.blast.bed.fa.maf.fa
TIR_1378	316	novel_terminal	5	TIR_1378.blast.bed.fa.maf.fa
TIR_1379	20	novel_terminal	4	TIR_1379.blast.bed.fa.maf.fa
TIR_1380	38	novel_terminal	2	TIR_1380.blast.bed.fa.maf.fa
TIR_1381	125	novel_terminal	2	TIR_1381.blast.bed.fa.maf.fa
TIR_1383	10	known_terminal	3	TIR_1383.blast.bed.fa.maf.fa
TIR_1384	70	novel_terminal	2	TIR_1384.blast.bed.fa.maf.fa
TIR_1385	202	known_terminal	2	TIR_1385.blast.bed.fa.maf.fa
TIR_1387	13	novel_terminal	2	TIR_1387.blast.bed.fa.maf.fa
TIR_1388	10	known_terminal	4	TIR_1388.blast.bed.fa.maf.fa
TIR_1391	215	known_terminal	2	TIR_1391.blast.bed.fa.maf.fa
TIR_1394	16	novel_terminal	3	TIR_1394.blast.bed.fa.maf.fa
TIR_1395	35	novel_terminal	11	TIR_1395.blast.bed.fa.maf.fa
TIR_1396	161	novel_terminal	10	TIR_1396.blast.bed.fa.maf.fa
TIR_1397	18	novel_terminal	5	TIR_1397.blast.bed.fa.maf.fa
TIR_1401	170	known_terminal	2	TIR_1401.blast.bed.fa.maf.fa
TIR_1402	23	novel_terminal	2	TIR_1402.blast.bed.fa.maf.fa
TIR_1403	15	novel_terminal	2	TIR_1403.blast.bed.fa.maf.fa
TIR_1404	24	novel_terminal	2	TIR_1404.blast.bed.fa.maf.fa
TIR_1405	116	known_terminal	2	TIR_1405.blast.bed.fa.maf.fa
TIR_1406	16	novel_terminal	6	TIR_1406.blast.bed.fa.maf.fa
TIR_1408	124	known_terminal	3	TIR_1408.blast.bed.fa.maf.fa
TIR_1409	206	novel_terminal	2	TIR_1409.blast.bed.fa.maf.fa
TIR_1410	335	known_terminal	2	TIR_1410.blast.bed.fa.maf.fa
TIR_1413	132	known_terminal	2	TIR_1413.blast.bed.fa.maf.fa
TIR_1414	479	novel_terminal	2	TIR_1414.blast.bed.fa.maf.fa
TIR_1415	15	novel_terminal	2	TIR_1415.blast.bed.fa.maf.fa
TIR_1416	34	novel_terminal	3	TIR_1416.blast.bed.fa.maf.fa
TIR_1417	107	known_terminal	2	TIR_1417.blast.bed.fa.maf.fa
TIR_1419	124	known_terminal	3	TIR_1419.blast.bed.fa.maf.fa
TIR_1421	500	novel_terminal	2	TIR_1421.blast.bed.fa.maf.fa
TIR_1423	44	novel_terminal	2	TIR_1423.blast.bed.fa.maf.fa
TIR_1424	13	novel_terminal	2	TIR_1424.blast.bed.fa.maf.fa
TIR_1425	25	novel_terminal	3	TIR_1425.blast.bed.fa.maf.fa
TIR_1426	14	novel_terminal	4	TIR_1426.blast.bed.fa.maf.fa
TIR_1428	11	novel_terminal	2	TIR_1428.blast.bed.fa.maf.fa
TIR_1429	167	known_terminal	2	TIR_1429.blast.bed.fa.maf.fa
TIR_1430	8	known_terminal	5	TIR_1430.blast.bed.fa.maf.fa
TIR_1431	23	novel_terminal	2	TIR_1431.blast.bed.fa.maf.fa
TIR_1432	177	known_terminal	2	TIR_1432.blast.bed.fa.maf.fa
TIR_1433	49	novel_terminal	2	TIR_1433.blast.bed.fa.maf.fa
TIR_1434	153	known_terminal	9	TIR_1434.blast.bed.fa.maf.fa
TIR_1436	331	known_terminal	2	TIR_1436.blast.bed.fa.maf.fa
TIR_1440	15	novel_terminal	2	TIR_1440.blast.bed.fa.maf.fa
TIR_1441	58	novel_terminal	3	TIR_1441.blast.bed.fa.maf.fa
TIR_1442	39	novel_terminal	4	TIR_1442.blast.bed.fa.maf.fa
TIR_1443	160	known_terminal	3	TIR_1443.blast.bed.fa.maf.fa
TIR_1444	25	novel_terminal	2	TIR_1444.blast.bed.fa.maf.fa
TIR_1446	310	known_terminal	2	TIR_1446.blast.bed.fa.maf.fa
TIR_1447	117	known_terminal	2	TIR_1447.blast.bed.fa.maf.fa
TIR_1449	14	novel_terminal	4	TIR_1449.blast.bed.fa.maf.fa
TIR_1450	14	novel_terminal	2	TIR_1450.blast.bed.fa.maf.fa
TIR_1452	13	novel_terminal	2	TIR_1452.blast.bed.fa.maf.fa
TIR_1453	147	novel_terminal	34	TIR_1453.blast.bed.fa.maf.fa
TIR_1454	27	novel_terminal	4	TIR_1454.blast.bed.fa.maf.fa
TIR_1455	241	novel_terminal	4	TIR_1455.blast.bed.fa.maf.fa
TIR_1456	116	known_terminal	2	TIR_1456.blast.bed.fa.maf.fa
TIR_1457	116	known_terminal	2	TIR_1457.blast.bed.fa.maf.fa
TIR_1458	233	known_terminal	2	TIR_1458.blast.bed.fa.maf.fa
TIR_1459	152	novel_terminal	139	TIR_1459.blast.bed.fa.maf.fa
TIR_1460	36	novel_terminal	4	TIR_1460.blast.bed.fa.maf.fa	UN-51854381_Osa_tp#DNA/MULE-MuDR	2107	4530	174	821
TIR_1461	11	novel_terminal	3	TIR_1461.blast.bed.fa.maf.fa
TIR_1463	13	novel_terminal	2	TIR_1463.blast.bed.fa.maf.fa
TIR_1464	14	novel_terminal	2	TIR_1464.blast.bed.fa.maf.fa
TIR_1465	252	novel_terminal	2	TIR_1465.blast.bed.fa.maf.fa
TIR_1466	22	novel_terminal	4	TIR_1466.blast.bed.fa.maf.fa
TIR_1471	307	known_terminal	2	TIR_1471.blast.bed.fa.maf.fa
TIR_1474	421	known_terminal	2	TIR_1474.blast.bed.fa.maf.fa
TIR_1475	135	novel_terminal	2	TIR_1475.blast.bed.fa.maf.fa
TIR_1478	21	novel_terminal	2	TIR_1478.blast.bed.fa.maf.fa
TIR_1479	27	novel_terminal	2	TIR_1479.blast.bed.fa.maf.fa
TIR_1481	25	novel_terminal	2	TIR_1481.blast.bed.fa.maf.fa
TIR_1483	15	novel_terminal	2	TIR_1483.blast.bed.fa.maf.fa
TIR_1484	16	novel_terminal	81	TIR_1484.blast.bed.fa.maf.fa	SPMLIKE_p1#DNA/CMC-EnSpm	9833	6505	1	1110
					SPMLIKE_p2#DNA/CMC-EnSpm	4135	2451	1	537
					SPMLIKE_p2#DNA/CMC-EnSpm	2149	1541	638	840
TIR_1487	14	novel_terminal	16	TIR_1487.blast.bed.fa.maf.fa
TIR_1488	182	known_terminal	3	TIR_1488.blast.bed.fa.maf.fa
TIR_1489	11	novel_terminal	5	TIR_1489.blast.bed.fa.maf.fa
TIR_1490	399	known_terminal	2	TIR_1490.blast.bed.fa.maf.fa
TIR_1491	16	novel_terminal	9	TIR_1491.blast.bed.fa.maf.fa	SPMLIKE_p1#DNA/CMC-EnSpm	979	4292	1	1105
					SPMLIKE_p2#DNA/CMC-EnSpm	7078	8792	1	547
					SPMLIKE_p2#DNA/CMC-EnSpm	9066	9674	638	840
TIR_1492	22	novel_terminal	10	TIR_1492.blast.bed.fa.maf.fa
TIR_1494	13	novel_terminal	22	TIR_1494.blast.bed.fa.maf.fa
TIR_1497	251	novel_terminal	4	TIR_1497.blast.bed.fa.maf.fa
TIR_1500	16	novel_terminal	8	TIR_1500.blast.bed.fa.maf.fa	SPMLIKE_p1#DNA/CMC-EnSpm	10106	6803	1	1110
					SPMLIKE_p2#DNA/CMC-EnSpm	4156	2442	1	547
					SPMLIKE_p2#DNA/CMC-EnSpm	2219	1563	622	840
TIR_1501	315	known_terminal	2	TIR_1501.blast.bed.fa.maf.fa
TIR_1504	16	novel_terminal	16	TIR_1504.blast.bed.fa.maf.fa	SPMLIKE_p1#DNA/CMC-EnSpm	10271	6972	1	1100
					SPMLIKE_p2#DNA/CMC-EnSpm	4199	2485	1	547
					SPMLIKE_p2#DNA/CMC-EnSpm	2211	1603	638	840
TIR_1506	9	known_terminal	3	TIR_1506.blast.bed.fa.maf.fa
TIR_1508	129	novel_terminal	2	TIR_1508.blast.bed.fa.maf.fa
TIR_1509	19	novel_terminal	3	TIR_1509.blast.bed.fa.maf.fa
TIR_1510	21	novel_terminal	3	TIR_1510.blast.bed.fa.maf.fa
TIR_1511	13	novel_terminal	2	TIR_1511.blast.bed.fa.maf.fa
TIR_1512	23	novel_terminal	8	TIR_1512.blast.bed.fa.maf.fa	EnSpm5_OS_p1#DNA/CMC-EnSpm	815	4198	13	1139
					EnSpm7_OS_p2#DNA/CMC-EnSpm	6348	8309	47	711
TIR_1513	22	novel_terminal	7	TIR_1513.blast.bed.fa.maf.fa
TIR_1514	129	known_terminal	2	TIR_1514.blast.bed.fa.maf.fa
TIR_1518	321	novel_terminal	4	TIR_1518.blast.bed.fa.maf.fa
TIR_1521	112	known_terminal	2	TIR_1521.blast.bed.fa.maf.fa
TIR_1525	107	known_terminal	2	TIR_1525.blast.bed.fa.maf.fa
TIR_1527	37	novel_terminal	3	TIR_1527.blast.bed.fa.maf.fa
TIR_1528	24	novel_terminal	2	TIR_1528.blast.bed.fa.maf.fa
TIR_1529	22	novel_terminal	25	TIR_1529.blast.bed.fa.maf.fa
TIR_1530	207	known_terminal	2	TIR_1530.blast.bed.fa.maf.fa
TIR_1531	13	novel_terminal	21	TIR_1531.blast.bed.fa.maf.fa
TIR_1532	32	novel_terminal	2	TIR_1532.blast.bed.fa.maf.fa
TIR_1533	30	novel_terminal	2	TIR_1533.blast.bed.fa.maf.fa
TIR_1535	224	known_terminal	2	TIR_1535.blast.bed.fa.maf.fa
TIR_1538	35	novel_terminal	4	TIR_1538.blast.bed.fa.maf.fa
TIR_1539	22	novel_terminal	14	TIR_1539.blast.bed.fa.maf.fa
TIR_1540	163	known_terminal	2	TIR_1540.blast.bed.fa.maf.fa
TIR_1541	21	novel_terminal	9	TIR_1541.blast.bed.fa.maf.fa
TIR_1542	496	novel_terminal	2	TIR_1542.blast.bed.fa.maf.fa
TIR_1543	16	novel_terminal	2	TIR_1543.blast.bed.fa.maf.fa	SPMLIKE_p1#DNA/CMC-EnSpm	720	4019	1	1100
					SPMLIKE_p2#DNA/CMC-EnSpm	6989	8703	1	547
					SPMLIKE_p2#DNA/CMC-EnSpm	8929	9585	622	840
TIR_1544	127	known_terminal	6	TIR_1544.blast.bed.fa.maf.fa
TIR_1545	14	novel_terminal	26	TIR_1545.blast.bed.fa.maf.fa
TIR_1546	280	known_terminal	3	TIR_1546.blast.bed.fa.maf.fa
TIR_1548	190	known_terminal	4	TIR_1548.blast.bed.fa.maf.fa
TIR_1549	21	novel_terminal	2	TIR_1549.blast.bed.fa.maf.fa
TIR_1550	136	known_terminal	2	TIR_1550.blast.bed.fa.maf.fa
TIR_1552	15	novel_terminal	2	TIR_1552.blast.bed.fa.maf.fa
TIR_1553	22	novel_terminal	15	TIR_1553.blast.bed.fa.maf.fa	EnSpm5_OS_p1#DNA/CMC-EnSpm	545	3961	1	1139
					EnSpm5_OS_p2#DNA/CMC-EnSpm	5796	7271	1	492
					EnSpm5_OS_p2#DNA/CMC-EnSpm	7488	8069	565	758
TIR_1554	122	known_terminal	2	TIR_1554.blast.bed.fa.maf.fa	MuDR4_OS_tp#DNA/MULE-MuDR	851	2968	1	706
TIR_1555	14	novel_terminal	14	TIR_1555.blast.bed.fa.maf.fa
TIR_1556	14	novel_terminal	6	TIR_1556.blast.bed.fa.maf.fa
TIR_1557	56	novel_terminal	3	TIR_1557.blast.bed.fa.maf.fa
TIR_1558	29	novel_terminal	4	TIR_1558.blast.bed.fa.maf.fa
TIR_1559	21	novel_terminal	9	TIR_1559.blast.bed.fa.maf.fa	ZhAT8_ZM_tp#DNA/hAT-Ac	908	2641	2	598
					HAT-15_ZM_tp#DNA/hAT-Ac	2837	3172	628	741
TIR_1560	14	novel_terminal	17	TIR_1560.blast.bed.fa.maf.fa
TIR_1561	13	novel_terminal	16	TIR_1561.blast.bed.fa.maf.fa
TIR_1562	192	known_terminal	6	TIR_1562.blast.bed.fa.maf.fa
TIR_1563	11	novel_terminal	2	TIR_1563.blast.bed.fa.maf.fa
TIR_1565	17	novel_terminal	28	TIR_1565.blast.bed.fa.maf.fa
TIR_1567	13	novel_terminal	2	TIR_1567.blast.bed.fa.maf.fa
TIR_1569	15	novel_terminal	4	TIR_1569.blast.bed.fa.maf.fa
TIR_1570	84	novel_terminal	2	TIR_1570.blast.bed.fa.maf.fa
TIR_1571	12	novel_terminal	2	TIR_1571.blast.bed.fa.maf.fa
TIR_1572	22	novel_terminal	11	TIR_1572.blast.bed.fa.maf.fa
TIR_1573	8	known_terminal	2	TIR_1573.blast.bed.fa.maf.fa
TIR_1574	22	novel_terminal	2	TIR_1574.blast.bed.fa.maf.fa
TIR_1575	13	novel_terminal	2	TIR_1575.blast.bed.fa.maf.fa
TIR_1578	13	novel_terminal	13	TIR_1578.blast.bed.fa.maf.fa
TIR_1580	29	novel_terminal	3	TIR_1580.blast.bed.fa.maf.fa
TIR_1581	16	novel_terminal	12	TIR_1581.blast.bed.fa.maf.fa	SPMLIKE_p1#DNA/CMC-EnSpm	10267	6938	1	1110
					SPMLIKE_p2#DNA/CMC-EnSpm	4216	2502	1	547
					SPMLIKE_p2#DNA/CMC-EnSpm	2228	1620	638	840
TIR_1582	13	novel_terminal	15	TIR_1582.blast.bed.fa.maf.fa
TIR_1584	30	novel_terminal	3	TIR_1584.blast.bed.fa.maf.fa
TIR_1585	31	novel_terminal	4	TIR_1585.blast.bed.fa.maf.fa
TIR_1586	13	novel_terminal	2	TIR_1586.blast.bed.fa.maf.fa
TIR_1589	14	novel_terminal	3	TIR_1589.blast.bed.fa.maf.fa
TIR_1592	22	novel_terminal	38	TIR_1592.blast.bed.fa.maf.fa
TIR_1593	22	novel_terminal	2	TIR_1593.blast.bed.fa.maf.fa
TIR_1594	334	known_terminal	4	TIR_1594.blast.bed.fa.maf.fa
TIR_1595	144	known_terminal	2	TIR_1595.blast.bed.fa.maf.fa
TIR_1600	185	known_terminal	2	TIR_1600.blast.bed.fa.maf.fa
TIR_1601	158	known_terminal	2	TIR_1601.blast.bed.fa.maf.fa
TIR_1602	134	known_terminal	2	TIR_1602.blast.bed.fa.maf.fa
TIR_1603	309	known_terminal	2	TIR_1603.blast.bed.fa.maf.fa
TIR_1604	58	novel_terminal	2	TIR_1604.blast.bed.fa.maf.fa
TIR_1605	324	known_terminal	2	TIR_1605.blast.bed.fa.maf.fa
TIR_1606	92	novel_terminal	2	TIR_1606.blast.bed.fa.maf.fa
TIR_1608	13	novel_terminal	2	TIR_1608.blast.bed.fa.maf.fa
TIR_1609	310	known_terminal	2	TIR_1609.blast.bed.fa.maf.fa
TIR_1614	229	novel_terminal	3	TIR_1614.blast.bed.fa.maf.fa
TIR_1615	9	known_terminal	2	TIR_1615.blast.bed.fa.maf.fa
TIR_1617	14	novel_terminal	10	TIR_1617.blast.bed.fa.maf.fa
TIR_1619	41	novel_terminal	2	TIR_1619.blast.bed.fa.maf.fa
TIR_1620	29	novel_terminal	2	TIR_1620.blast.bed.fa.maf.fa
TIR_1621	400	novel_terminal	2	TIR_1621.blast.bed.fa.maf.fa
TIR_1622	11	novel_terminal	2	TIR_1622.blast.bed.fa.maf.fa
TIR_1623	16	novel_terminal	3	TIR_1623.blast.bed.fa.maf.fa	SPMLIKE_p1#DNA/CMC-EnSpm	877	4203	1	1110
					SPMLIKE_p2#DNA/CMC-EnSpm	7101	9715	1	840
TIR_1624	170	known_terminal	3	TIR_1624.blast.bed.fa.maf.fa
TIR_1626	13	novel_terminal	2	TIR_1626.blast.bed.fa.maf.fa
TIR_1627	129	known_terminal	2	TIR_1627.blast.bed.fa.maf.fa
TIR_1628	12	novel_terminal	5	TIR_1628.blast.bed.fa.maf.fa
TIR_1629	13	novel_terminal	3	TIR_1629.blast.bed.fa.maf.fa	EnSpm2_OS_p1#DNA/CMC-EnSpm	656	3889	1	1081
					UN-EnSpm3_OS_p2#DNA/CMC-EnSpm	6704	8932	1	599
TIR_1631	14	novel_terminal	6	TIR_1631.blast.bed.fa.maf.fa
TIR_1633	302	known_terminal	2	TIR_1633.blast.bed.fa.maf.fa
TIR_1637	252	known_terminal	2	TIR_1637.blast.bed.fa.maf.fa
TIR_1638	115	known_terminal	2	TIR_1638.blast.bed.fa.maf.fa
TIR_1641	11	novel_terminal	10	TIR_1641.blast.bed.fa.maf.fa
TIR_1642	16	novel_terminal	104	TIR_1642.blast.bed.fa.maf.fa	SPMLIKE_p1#DNA/CMC-EnSpm	10031	6703	1	1110
					SPMLIKE_p2#DNA/CMC-EnSpm	4200	2486	1	547
					SPMLIKE_p2#DNA/CMC-EnSpm	2212	1604	638	840
TIR_1643	148	novel_terminal	2	TIR_1643.blast.bed.fa.maf.fa
TIR_1644	169	novel_terminal	2	TIR_1644.blast.bed.fa.maf.fa
TIR_1645	22	novel_terminal	33	TIR_1645.blast.bed.fa.maf.fa
TIR_1647	15	novel_terminal	2	TIR_1647.blast.bed.fa.maf.fa
TIR_1649	18	novel_terminal	12	TIR_1649.blast.bed.fa.maf.fa
TIR_1650	41	novel_terminal	6	TIR_1650.blast.bed.fa.maf.fa
TIR_1652	16	novel_terminal	13	TIR_1652.blast.bed.fa.maf.fa	SPMLIKE_p1#DNA/CMC-EnSpm	10373	7074	1	1100
					SPMLIKE_p2#DNA/CMC-EnSpm	4213	2499	1	547
					SPMLIKE_p2#DNA/CMC-EnSpm	2225	1617	638	840
TIR_1653	12	novel_terminal	4	TIR_1653.blast.bed.fa.maf.fa
TIR_1654	235	known_terminal	2	TIR_1654.blast.bed.fa.maf.fa
TIR_1655	217	novel_terminal	2	TIR_1655.blast.bed.fa.maf.fa
TIR_1656	320	known_terminal	2	TIR_1656.blast.bed.fa.maf.fa	MuDR1_OS_tp#DNA/MULE-MuDR	5799	3091	1	903
TIR_1658	13	novel_terminal	7	TIR_1658.blast.bed.fa.maf.fa
TIR_1661	8	known_terminal	2	TIR_1661.blast.bed.fa.maf.fa
TIR_1663	16	novel_terminal	24	TIR_1663.blast.bed.fa.maf.fa	SPMLIKE_p1#DNA/CMC-EnSpm	10117	6789	1	1110
					SPMLIKE_p2#DNA/CMC-EnSpm	4220	2506	1	547
					SPMLIKE_p2#DNA/CMC-EnSpm	2232	1624	638	840
TIR_1664	298	known_terminal	3	TIR_1664.blast.bed.fa.maf.fa
TIR_1667	121	known_terminal	2	TIR_1667.blast.bed.fa.maf.fa
TIR_1669	114	novel_terminal	4	TIR_1669.blast.bed.fa.maf.fa
TIR_1670	325	known_terminal	3	TIR_1670.blast.bed.fa.maf.fa
TIR_1671	29	novel_terminal	4	TIR_1671.blast.bed.fa.maf.fa
TIR_1672	152	known_terminal	2	TIR_1672.blast.bed.fa.maf.fa
TIR_1674	156	novel_terminal	2	TIR_1674.blast.bed.fa.maf.fa
TIR_1675	319	known_terminal	2	TIR_1675.blast.bed.fa.maf.fa	MuDR1_OS_tp#DNA/MULE-MuDR	5700	2992	1	903
TIR_1676	14	novel_terminal	21	TIR_1676.blast.bed.fa.maf.fa
TIR_1679	193	known_terminal	3	TIR_1679.blast.bed.fa.maf.fa
TIR_1680	15	novel_terminal	4	TIR_1680.blast.bed.fa.maf.fa
TIR_1681	369	known_terminal	6	TIR_1681.blast.bed.fa.maf.fa
TIR_1682	29	novel_terminal	2	TIR_1682.blast.bed.fa.maf.fa
TIR_1683	125	known_terminal	4	TIR_1683.blast.bed.fa.maf.fa
TIR_1684	23	novel_terminal	2	TIR_1684.blast.bed.fa.maf.fa
TIR_1685	148	novel_terminal	2	TIR_1685.blast.bed.fa.maf.fa
TIR_1686	16	novel_terminal	10	TIR_1686.blast.bed.fa.maf.fa	SPMLIKE_p1#DNA/CMC-EnSpm	10406	7107	1	1100
					SPMLIKE_p2#DNA/CMC-EnSpm	4216	2502	1	547
					SPMLIKE_p2#DNA/CMC-EnSpm	2228	1620	638	840
TIR_1691	15	novel_terminal	2	TIR_1691.blast.bed.fa.maf.fa
TIR_1694	13	novel_terminal	2	TIR_1694.blast.bed.fa.maf.fa
TIR_1695	443	known_terminal	2	TIR_1695.blast.bed.fa.maf.fa
TIR_1696	22	novel_terminal	2	TIR_1696.blast.bed.fa.maf.fa
TIR_1698	11	novel_terminal	2	TIR_1698.blast.bed.fa.maf.fa
TIR_1700	8	known_terminal	3	TIR_1700.blast.bed.fa.maf.fa
TIR_1701	13	novel_terminal	19	TIR_1701.blast.bed.fa.maf.fa
TIR_1702	160	known_terminal	3	TIR_1702.blast.bed.fa.maf.fa
TIR_1703	18	novel_terminal	75	TIR_1703.blast.bed.fa.maf.fa
TIR_1705	10	known_terminal	5	TIR_1705.blast.bed.fa.maf.fa
TIR_1706	12	novel_terminal	2	TIR_1706.blast.bed.fa.maf.fa
TIR_1707	55	novel_terminal	7	TIR_1707.blast.bed.fa.maf.fa
TIR_1708	17	novel_terminal	24	TIR_1708.blast.bed.fa.maf.fa
TIR_1709	8	known_terminal	4	TIR_1709.blast.bed.fa.maf.fa
TIR_1711	13	novel_terminal	4	TIR_1711.blast.bed.fa.maf.fa
TIR_1712	176	known_terminal	2	TIR_1712.blast.bed.fa.maf.fa
TIR_1713	304	known_terminal	2	TIR_1713.blast.bed.fa.maf.fa
TIR_1714	116	known_terminal	2	TIR_1714.blast.bed.fa.maf.fa
TIR_1716	314	known_terminal	5	TIR_1716.blast.bed.fa.maf.fa
TIR_1720	118	known_terminal	2	TIR_1720.blast.bed.fa.maf.fa
TIR_1721	21	novel_terminal	4	TIR_1721.blast.bed.fa.maf.fa
TIR_1722	112	novel_terminal	4	TIR_1722.blast.bed.fa.maf.fa
TIR_1725	134	novel_terminal	5	TIR_1725.blast.bed.fa.maf.fa
TIR_1726	22	novel_terminal	3	TIR_1726.blast.bed.fa.maf.fa
TIR_1727	352	known_terminal	2	TIR_1727.blast.bed.fa.maf.fa
TIR_1728	20	novel_terminal	3	TIR_1728.blast.bed.fa.maf.fa
TIR_1729	20	novel_terminal	4	TIR_1729.blast.bed.fa.maf.fa
TIR_1730	91	novel_terminal	2	TIR_1730.blast.bed.fa.maf.fa
TIR_1732	232	novel_terminal	3	TIR_1732.blast.bed.fa.maf.fa
TIR_1736	297	known_terminal	2	TIR_1736.blast.bed.fa.maf.fa
TIR_1737	289	known_terminal	3	TIR_1737.blast.bed.fa.maf.fa
TIR_1738	14	novel_terminal	19	TIR_1738.blast.bed.fa.maf.fa
TIR_1739	12	novel_terminal	2	TIR_1739.blast.bed.fa.maf.fa
TIR_1740	161	novel_terminal	2	TIR_1740.blast.bed.fa.maf.fa
TIR_1741	22	novel_terminal	3	TIR_1741.blast.bed.fa.maf.fa
TIR_1742	419	known_terminal	2	TIR_1742.blast.bed.fa.maf.fa
TIR_1743	74	novel_terminal	2	TIR_1743.blast.bed.fa.maf.fa
TIR_1746	13	novel_terminal	2	TIR_1746.blast.bed.fa.maf.fa
TIR_1748	21	novel_terminal	2	TIR_1748.blast.bed.fa.maf.fa
TIR_1750	189	novel_terminal	2	TIR_1750.blast.bed.fa.maf.fa
TIR_1751	22	novel_terminal	7	TIR_1751.blast.bed.fa.maf.fa	EnSpm5_OS_p1#DNA/CMC-EnSpm	9317	5901	1	1139
					EnSpm5_OS_p2#DNA/CMC-EnSpm	3975	1702	1	758
TIR_1754	22	novel_terminal	2	TIR_1754.blast.bed.fa.maf.fa	EnSpm5_OS_p1#DNA/CMC-EnSpm	9438	6023	1	1139
					EnSpm5_OS_p2#DNA/CMC-EnSpm	3986	2511	1	492
					EnSpm5_OS_p2#DNA/CMC-EnSpm	2294	1716	565	757
TIR_1757	255	known_terminal	2	TIR_1757.blast.bed.fa.maf.fa
TIR_1760	13	novel_terminal	2	TIR_1760.blast.bed.fa.maf.fa
TIR_1761	46	novel_terminal	2	TIR_1761.blast.bed.fa.maf.fa
TIR_1762	12	novel_terminal	2	TIR_1762.blast.bed.fa.maf.fa
TIR_1763	51	novel_terminal	2	TIR_1763.blast.bed.fa.maf.fa
TIR_1764	49	novel_terminal	2	TIR_1764.blast.bed.fa.maf.fa
TIR_1765	166	novel_terminal	2	TIR_1765.blast.bed.fa.maf.fa
TIR_1766	113	known_terminal	2	TIR_1766.blast.bed.fa.maf.fa
TIR_1767	207	novel_terminal	2	TIR_1767.blast.bed.fa.maf.fa
TIR_1769	157	known_terminal	2	TIR_1769.blast.bed.fa.maf.fa
TIR_1770	13	novel_terminal	18	TIR_1770.blast.bed.fa.maf.fa
TIR_1772	13	novel_terminal	5	TIR_1772.blast.bed.fa.maf.fa
TIR_1775	153	novel_terminal	3	TIR_1775.blast.bed.fa.maf.fa
TIR_1778	12	novel_terminal	2	TIR_1778.blast.bed.fa.maf.fa
TIR_1779	114	known_terminal	2	TIR_1779.blast.bed.fa.maf.fa
TIR_1780	23	novel_terminal	2	TIR_1780.blast.bed.fa.maf.fa	EnSpm5_OS_p1#DNA/CMC-EnSpm	710	4093	13	1139
					EnSpm7_OS_p2#DNA/CMC-EnSpm	6488	8467	47	711
TIR_1781	12	novel_terminal	2	TIR_1781.blast.bed.fa.maf.fa
TIR_1782	29	novel_terminal	2	TIR_1782.blast.bed.fa.maf.fa
TIR_1784	22	novel_terminal	8	TIR_1784.blast.bed.fa.maf.fa
TIR_1785	10	known_terminal	5	TIR_1785.blast.bed.fa.maf.fa
TIR_1787	14	novel_terminal	6	TIR_1787.blast.bed.fa.maf.fa
TIR_1788	390	known_terminal	5	TIR_1788.blast.bed.fa.maf.fa
TIR_1789	334	known_terminal	3	TIR_1789.blast.bed.fa.maf.fa
TIR_1790	13	novel_terminal	2	TIR_1790.blast.bed.fa.maf.fa	EnSpm2_SB_p1#DNA/CMC-EnSpm	9809	6570	9	1124
					UN-EnSpm3_OS_p2#DNA/CMC-EnSpm	3973	1745	1	599
TIR_1791	14	novel_terminal	3	TIR_1791.blast.bed.fa.maf.fa
TIR_1793	206	novel_terminal	3	TIR_1793.blast.bed.fa.maf.fa
TIR_1796	360	known_terminal	2	TIR_1796.blast.bed.fa.maf.fa
TIR_1797	10	known_terminal	2	TIR_1797.blast.bed.fa.maf.fa
TIR_1799	12	novel_terminal	3	TIR_1799.blast.bed.fa.maf.fa
TIR_1800	21	novel_terminal	3	TIR_1800.blast.bed.fa.maf.fa
TIR_1801	352	novel_terminal	2	TIR_1801.blast.bed.fa.maf.fa
TIR_1802	60	novel_terminal	2	TIR_1802.blast.bed.fa.maf.fa
TIR_1803	21	novel_terminal	5	TIR_1803.blast.bed.fa.maf.fa
TIR_1805	9	known_terminal	2	TIR_1805.blast.bed.fa.maf.fa
TIR_1806	16	novel_terminal	2	TIR_1806.blast.bed.fa.maf.fa	SPMLIKE_p1#DNA/CMC-EnSpm	10089	6761	1	1110
					SPMLIKE_p2#DNA/CMC-EnSpm	4172	2458	1	547
					SPMLIKE_p2#DNA/CMC-EnSpm	2239	1616	633	840
TIR_1807	13	novel_terminal	2	TIR_1807.blast.bed.fa.maf.fa
TIR_1808	30	novel_terminal	3	TIR_1808.blast.bed.fa.maf.fa
TIR_1809	26	novel_terminal	2	TIR_1809.blast.bed.fa.maf.fa
TIR_1810	14	novel_terminal	6	TIR_1810.blast.bed.fa.maf.fa
TIR_1811	10	known_terminal	2	TIR_1811.blast.bed.fa.maf.fa
TIR_1815	285	novel_terminal	2	TIR_1815.blast.bed.fa.maf.fa
TIR_1816	125	novel_terminal	74	TIR_1816.blast.bed.fa.maf.fa
TIR_1817	13	novel_terminal	7	TIR_1817.blast.bed.fa.maf.fa
TIR_1818	9	known_terminal	10	TIR_1818.blast.bed.fa.maf.fa
TIR_1820	267	known_terminal	2	TIR_1820.blast.bed.fa.maf.fa
TIR_1822	279	known_terminal	19	TIR_1822.blast.bed.fa.maf.fa
TIR_1823	191	known_terminal	3	TIR_1823.blast.bed.fa.maf.fa
TIR_1824	33	novel_terminal	2	TIR_1824.blast.bed.fa.maf.fa	EnSpm1_TD#DNA/CMC-EnSpm	5186	2371	2	924
					EnSpm12_SB_p1#DNA/CMC-EnSpm	1726	1053	890	1112
TIR_1826	359	known_terminal	3	TIR_1826.blast.bed.fa.maf.fa
TIR_1827	16	novel_terminal	10	TIR_1827.blast.bed.fa.maf.fa	SPMLIKE_p1#DNA/CMC-EnSpm	894	4193	1	1100
					SPMLIKE_p2#DNA/CMC-EnSpm	7023	8737	1	547
					SPMLIKE_p2#DNA/CMC-EnSpm	9011	9619	638	840
TIR_1828	16	novel_terminal	2	TIR_1828.blast.bed.fa.maf.fa	SPMLIKE_p1#DNA/CMC-EnSpm	910	4209	1	1100
					SPMLIKE_p2#DNA/CMC-EnSpm	7151	8853	1	543
					SPMLIKE_p2#DNA/CMC-EnSpm	9139	9747	638	840
TIR_1829	81	known_terminal	4	TIR_1829.blast.bed.fa.maf.fa
TIR_1830	22	novel_terminal	2	TIR_1830.blast.bed.fa.maf.fa
TIR_1831	38	novel_terminal	2	TIR_1831.blast.bed.fa.maf.fa
TIR_1832	28	novel_terminal	2	TIR_1832.blast.bed.fa.maf.fa
TIR_1833	161	novel_terminal	8	TIR_1833.blast.bed.fa.maf.fa
TIR_1834	31	novel_terminal	2	TIR_1834.blast.bed.fa.maf.fa
TIR_1836	236	known_terminal	2	TIR_1836.blast.bed.fa.maf.fa
TIR_1837	12	novel_terminal	2	TIR_1837.blast.bed.fa.maf.fa
TIR_1839	258	novel_terminal	2	TIR_1839.blast.bed.fa.maf.fa
TIR_1840	14	novel_terminal	2	TIR_1840.blast.bed.fa.maf.fa
TIR_1841	54	novel_terminal	2	TIR_1841.blast.bed.fa.maf.fa
TIR_1842	14	novel_terminal	2	TIR_1842.blast.bed.fa.maf.fa
TIR_1844	126	known_terminal	2	TIR_1844.blast.bed.fa.maf.fa
TIR_1845	25	novel_terminal	10	TIR_1845.blast.bed.fa.maf.fa
TIR_1847	147	known_terminal	2	TIR_1847.blast.bed.fa.maf.fa
TIR_1848	16	novel_terminal	6	TIR_1848.blast.bed.fa.maf.fa	SPMLIKE_p1#DNA/CMC-EnSpm	877	4206	1	1110
					SPMLIKE_p2#DNA/CMC-EnSpm	6900	8614	1	547
					SPMLIKE_p2#DNA/CMC-EnSpm	8888	9496	638	840
TIR_1849	116	novel_terminal	2	TIR_1849.blast.bed.fa.maf.fa
TIR_1850	10	known_terminal	5	TIR_1850.blast.bed.fa.maf.fa
TIR_1853	24	novel_terminal	4	TIR_1853.blast.bed.fa.maf.fa
TIR_1854	12	novel_terminal	2	TIR_1854.blast.bed.fa.maf.fa
TIR_1855	21	novel_terminal	2	TIR_1855.blast.bed.fa.maf.fa
TIR_1857	162	novel_terminal	2	TIR_1857.blast.bed.fa.maf.fa
TIR_1858	30	novel_terminal	2	TIR_1858.blast.bed.fa.maf.fa
TIR_1859	22	novel_terminal	4	TIR_1859.blast.bed.fa.maf.fa	EnSpm5_OS_p1#DNA/CMC-EnSpm	8962	5551	1	1137
					EnSpm5_OS_p2#DNA/CMC-EnSpm	3969	2493	1	492
					EnSpm5_OS_p2#DNA/CMC-EnSpm	2201	1694	590	758
TIR_1861	92	known_terminal	2	TIR_1861.blast.bed.fa.maf.fa
TIR_1862	29	novel_terminal	2	TIR_1862.blast.bed.fa.maf.fa	EnSpm5_OS_p1#DNA/CMC-EnSpm	976	4409	19	1139
					EnSpm7_OS_p2#DNA/CMC-EnSpm	6172	7689	1	487
					EnSpm5_OS_p2#DNA/CMC-EnSpm	7900	8295	631	758
TIR_1865	116	known_terminal	2	TIR_1865.blast.bed.fa.maf.fa
