# Supplementary material for: HiTE: a fast and accurate dynamic boundary adjustment approach for full-length transposable element detection and annotation
Source: Nat Commun. 2024 Jul 2;15:5573. doi: 10.1038/s41467-024-49912-8 (PMC11219922; doi:10.1038/s41467-024-49912-8)
Supplement: Supplementary file 5 — Supplementary Data 2 [file 41467_2024_49912_MOESM5_ESM.xlsx]

## Sheet: Known TIR elements
Supplementary Data 2 The information of eight well-known TIR transposons and their annotation status in five different TE libraries. "NA" represents fragmented annotation and therefore its sequence length is not included in the statistics. All TE libraries can be downloaded from https://github.com/CSU-KangHu/TE_annotation.
Number	Species	TE Name	TE Type	TE length	Reference	TE introduction	Tools	Sequence Header	Sequence length
1	Rice	Os3378	MULEs	4394	1. Gao D. Identification of an active Mutator-like element (MULE) in rice (Oryza sativa). Molecular Genetics and Genomics. 2012 Mar;287:261-71. 2. Zhao D, Ferguson A, Jiang N. Transposition of a rice Mutator-like element in the yeast Saccharomyces cerevisiae. Plant Cell. 2015 Jan;27(1):132-48.	In reference 1, an active MULE transposon, Os3378, was observed in rice, which maintains an intact transposase structure and a relatively low copy number in the genome. Reference 2 reports the cross-species horizontal transfer of Os3378 between rice and yeast.	Repbase	MuDR-23_OS MuDR Oryza sativa	4394
							RepeatMasker	MuDR-23_OS @Oryza_sativa	4394
							RepeatModeler2	fragments	NA
							EDTA	TE_00000955#DNA/Helitron	16022
							HiTE	N_1156#DNA/MULE-MuDR	4394
2	Rice	nDart1-A	hAT, MITE	607	1. Fujino, K., Sekiguchi, H. & Kiguchi, T. Identification of an active transposon in intact rice plants. Mol Genet Genomics 273, 150–157 (2005). https://doi.org/10.1007/s00438-005-1131-z	In the backcross progeny resulting from crosses between wild-type rice varieties, albino mutants were identified. By isolating and characterizing the chlorophyll-deficient albino mutants, an active transposon present in the intact rice plants was identified. The phenotypic instability of this phenotype suggests that the mutation is caused by the insertion of the transposon. Through the positional…	Repbase	fragments	NA
							RepeatMasker	fragments	NA
							RepeatModeler2	fragments	NA
							EDTA	TE_00003552#DNA/DTT	1641
							HiTE	N_656#DNA/hAT-Ac	607
3	Rice	Dart	hAT	3590			Repbase	TWIFBIG hAT Oryza sativa	3590
							RepeatMasker	TWIFBIG @Oryza_sativa	3589
							RepeatModeler2	rnd-5_family-1114#DNA/hAT-Ac	3358
							EDTA	fragments	NA
							HiTE	N_262#DNA/hAT-Ac	3583
4	Rice	mJing	Harbinger, MiTE	243	1. Tang Y, Ma X, Zhao S, Xue W, Zheng X, Sun H, Gu P, Zhu Z, Sun C, Liu F, Tan L. Identification of an active miniature inverted‐repeat transposable element mJ ing in rice. The Plant Journal. 2019 May;98(4):639-53	In the backcross population of cultivated rice and wild rice, a high-tillering dwarf (htd) mutant was identified, and an active MITE (mJing) was characterized. The mJing experienced an outbreak in both the aponicarice variety Nipponbare and the indica variety 93-11, with 72 and 79 copies, respectively. The copy number of mJing showed significant differences among Asian cultivated rice (O. sativa)…	Repbase	Harbinger-N10_OS Harbinger Oryza sativa	243
							RepeatMasker	Harbinger-N10_OS @Oryza_sativa	243
							RepeatModeler2	rnd-1_family-48#RC/Helitron	245
							EDTA	TE_00002367#DNA/Helitron	19111
							HiTE	N_35#DNA/PIF-Harbinger	243
5	Rice	mPing	Harbinger, MiTE	430	1. Jiang, Ning; Bao, Zhirong; Zhang, Xiaoyu; Hirochika, Hirohiko; Eddy, Sean R.; McCouch, Susan R.; Wessler, Susan R. (2003). An active DNA transposon family in rice. , 421(6919), 163–167. doi:10.1038/nature01214 2. Nakazaki, T., Okumoto, Y., Horibata, A. et al. Mobilization of a transposon in the rice genome. Nature 421, 170–172 (2003). https://doi.org/10.1038/nature01219. 3.Chen, J., Lu, L., Be…	In reference 1, it is mentioned that the mPing transposon is highly active in japonica (cv. Nipponbare) and indica (cv. 93-11) rice, with 70 and 14 copies, respectively. Additionally, a related transposase-encoding element family called Pong was also found to be active through database searches. In reference 2, it is noted that mPing transposons insert into the slender glume (slg) mutant allele b…	Repbase	MPING Harbinger Oryza sativa	430
							RepeatMasker	MPING @Oryza_sativa	430
							RepeatModeler2	rnd-6_family-44253#DNA/PIF-Harbinger	432
							EDTA	TE_00006138#MITE/DTH	430
							HiTE	N_69#DNA/PIF-Harbinger	430
6	Rice	Pong	Harbinger	5166			Repbase	HARB-1_OS Harbinger Oryza sativa	5166
							RepeatMasker	HARB-1_OS @Oryza_sativa	5166
							RepeatModeler2	fragments	NA
							EDTA	fragments	NA
							HiTE	N_655#DNA/PIF-Harbinger	5166
7	Zebrafish	ZB	Tc1/mariner	1597	1. Dan Shen and others, A native, highly active Tc1/mariner transposon from zebrafish (ZB) offers an efficient genetic manipulation tool for vertebrates, Nucleic Acids Research, Volume 49, Issue 4, 26 February 2021, Pages 2126–2140, https://doi.org/10.1093/nar/gkab045	The article describes and demonstrates an active member of the Tc1/mariner transposon superfamily, ZB, which exhibits strong transposition capabilities in vertebrate cells. This can be translated into efficient mutagenesis and enhancer trapping (ET) screens in zebrafish and mice. Therefore, ZB represents another powerful tool for vertebrate transgenesis and mutagenesis, and it may also serve as a…	Repbase	Tc1-8B_DR Mariner/Tc1 Danio rerio	1597
							RepeatMasker	Tc1-8B_DR @Danio_rerio	1597
							RepeatModeler2	fragments	NA
							EDTA	fragments	NA
							HiTE	N_1369#DNA/TcMar-Tc1	1625
8	Maize	ZmCCT-CACTA	CACTA	5122	1. Su, H., Liang, J., Abou-Elwafa, S.F. et al. ZmCCT regulates photoperiod-dependent flowering and response to stresses in maize. BMC Plant Biol 21, 453 (2021). https://doi.org/10.1186/s12870-021-03231-y 2.Yang Q, Li Z, Li W, Ku L, Wang C, Ye J, Li K, Yang N, Li Y, Zhong T, Li J. CACTA-like transposable element in ZmCCT attenuated photoperiod sensitivity and accelerated the postdomestication spre…	These articles focus on the CACTA-like transposable element present in the ZmCCT gene and its impact on photoperiod sensitivity and the spread of maize after domestication, and explore how this transposable element affects the flowering time and adaptation of maize to different environments, shedding light on the genetic mechanisms underlying these traits.	Repbase	EnSpm-20_ZM EnSpm/CACTA Zea mays	7898
							RepeatMasker	fragments	NA
							RepeatModeler2	fragments	NA
							EDTA	fragments	NA
							HiTE	N_369#DNA/CMC-EnSpm	7874
